# Supplementary material for: CUT&Tag for efficient epigenomic profiling of small samples and single cells
Source: Nat Commun. 2019 Apr 29;10:1930. doi: 10.1038/s41467-019-09982-5 (PMC6488672; doi:10.1038/s41467-019-09982-5)
Supplement: Supplementary file 4 — Source Data [file 41467_2019_9982_MOESM4_ESM.xlsx]

## Sheet: Fig 2c.
CUT&TAG K562 K4me1 Summits				CUT&RUN K562 K4me1 Summits				ChIP-Seq K562(K4me1, Broad Peaks in GSM733692 centered)
Chr #	Start	Stop		Chr #	Start	Stop		Chr #	Start	Stop
chr1	14637	14638		chr1	14297	14298		chr1	235152	235153
chr1	32681	32682		chr1	32651	32652		chr1	235935	235936
chr1	34530	34531		chr1	46607	46608		chr1	569945	569946
chr1	37903	37904		chr1	69071	69072		chr1	748348	748349
chr1	38658	38659		chr1	86678	86679		chr1	752702	752703
chr1	69264	69265		chr1	115715	115716		chr1	761008	761009
chr1	79352	79353		chr1	123781	123782		chr1	765129	765130
chr1	113942	113943		chr1	136755	136756		chr1	765457	765458
chr1	136792	136793		chr1	228432	228433		chr1	765893	765894
chr1	235546	235547		chr1	235736	235737		chr1	767247	767248
chr1	326643	326644		chr1	262041	262042		chr1	777238	777239
chr1	368007	368008		chr1	266954	266955		chr1	778418	778419
chr1	464159	464160		chr1	347679	347680		chr1	781182	781183
chr1	569903	569904		chr1	368211	368212		chr1	826224	826225
chr1	604520	604521		chr1	389031	389032		chr1	848454	848455
chr1	621655	621656		chr1	398230	398231		chr1	837077	837078
chr1	640311	640312		chr1	432872	432873		chr1	840773	840774
chr1	715494	715495		chr1	464041	464042		chr1	846732	846733
chr1	748474	748475		chr1	471035	471036		chr1	852197	852198
chr1	778362	778363		chr1	584301	584302		chr1	854198	854199
chr1	842351	842352		chr1	592294	592295		chr1	856466	856467
chr1	856416	856417		chr1	606024	606025		chr1	858846	858847
chr1	877080	877081		chr1	621773	621774		chr1	876541	876542
chr1	902294	902295		chr1	642090	642091		chr1	874866	874867
chr1	939200	939201		chr1	647090	647091		chr1	875363	875364
chr1	940566	940567		chr1	731546	731547		chr1	876152	876153
chr1	949273	949274		chr1	748145	748146		chr1	876914	876915
chr1	956836	956837		chr1	752899	752900		chr1	893192	893193
chr1	959422	959423		chr1	760648	760649		chr1	896964	896965
chr1	976029	976030		chr1	765670	765671		chr1	902088	902089
chr1	993946	993947		chr1	766923	766924		chr1	911908	911909
chr1	997799	997800		chr1	778111	778112		chr1	913740	913741
chr1	999418	999419		chr1	842453	842454		chr1	913833	913834
chr1	1004749	1004750		chr1	856567	856568		chr1	939264	939265
chr1	1015459	1015460		chr1	876256	876257		chr1	936432	936433
chr1	1027355	1027356		chr1	902144	902145		chr1	936706	936707
chr1	1045320	1045321		chr1	911368	911369		chr1	940331	940332
chr1	1070633	1070634		chr1	940732	940733		chr1	949216	949217
chr1	1077280	1077281		chr1	948960	948961		chr1	954653	954654
chr1	1092173	1092174		chr1	956935	956936		chr1	958306	958307
chr1	1120600	1120601		chr1	976143	976144		chr1	967441	967442
chr1	1137260	1137261		chr1	993907	993908		chr1	975737	975738
chr1	1175217	1175218		chr1	1001161	1001162		chr1	999686	999687
chr1	1185704	1185705		chr1	1014907	1014908		chr1	1015376	1015377
chr1	1209785	1209786		chr1	1045363	1045364		chr1	1027297	1027298
chr1	1227164	1227165		chr1	1070818	1070819		chr1	1027354	1027355
chr1	1229277	1229278		chr1	1092034	1092035		chr1	1045622	1045623
chr1	1241199	1241200		chr1	1120919	1120920		chr1	1047069	1047070
chr1	1251012	1251013		chr1	1143684	1143685		chr1	1050410	1050411
chr1	1258495	1258496		chr1	1166202	1166203		chr1	1070204	1070205
chr1	1261144	1261145		chr1	1185690	1185691		chr1	1070923	1070924
chr1	1273458	1273459		chr1	1209460	1209461		chr1	1078017	1078018
chr1	1281697	1281698		chr1	1226607	1226608		chr1	1080790	1080791
chr1	1282590	1282591		chr1	1241526	1241527		chr1	1092471	1092472
chr1	1287236	1287237		chr1	1250870	1250871		chr1	1110949	1110950
chr1	1294125	1294126		chr1	1253819	1253820		chr1	1120936	1120937
chr1	1307404	1307405		chr1	1261322	1261323		chr1	1135522	1135523
chr1	1336174	1336175		chr1	1282536	1282537		chr1	1136169	1136170
chr1	1362758	1362759		chr1	1293925	1293926		chr1	1139328	1139329
chr1	1368830	1368831		chr1	1311844	1311845		chr1	1143797	1143798
chr1	1376473	1376474		chr1	1326424	1326425		chr1	1144580	1144581
chr1	1440774	1440775		chr1	1337619	1337620		chr1	1166030	1166031
chr1	1448829	1448830		chr1	1352958	1352959		chr1	1168716	1168717
chr1	1513073	1513074		chr1	1358581	1358582		chr1	1172449	1172450
chr1	1532980	1532981		chr1	1368916	1368917		chr1	1175231	1175232
chr1	1563124	1563125		chr1	1405167	1405168		chr1	1208490	1208491
chr1	1583353	1583354		chr1	1406331	1406332		chr1	1207216	1207217
chr1	1646869	1646870		chr1	1440918	1440919		chr1	1210142	1210143
chr1	1655962	1655963		chr1	1521685	1521686		chr1	1215990	1215991
chr1	1680436	1680437		chr1	1532886	1532887		chr1	1225944	1225945
chr1	1690467	1690468		chr1	1537885	1537886		chr1	1227062	1227063
chr1	1711448	1711449		chr1	1546058	1546059		chr1	1228715	1228716
chr1	1713628	1713629		chr1	1549561	1549562		chr1	1241302	1241303
chr1	1778671	1778672		chr1	1618010	1618011		chr1	1245220	1245221
chr1	1790238	1790239		chr1	1680817	1680818		chr1	1250742	1250743
chr1	1812596	1812597		chr1	1690489	1690490		chr1	1251350	1251351
chr1	1850810	1850811		chr1	1711792	1711793		chr1	1254180	1254181
chr1	1875555	1875556		chr1	1712830	1712831		chr1	1258699	1258700
chr1	1920806	1920807		chr1	1714559	1714560		chr1	1260911	1260912
chr1	2065069	2065070		chr1	1778739	1778740		chr1	1261276	1261277
chr1	2107431	2107432		chr1	1790738	1790739		chr1	1261566	1261567
chr1	2121127	2121128		chr1	1809443	1809444		chr1	1282109	1282110
chr1	2129276	2129277		chr1	1814978	1814979		chr1	1287577	1287578
chr1	2130793	2130794		chr1	1820609	1820610		chr1	1294605	1294606
chr1	2136013	2136014		chr1	1837945	1837946		chr1	1307027	1307028
chr1	2138912	2138913		chr1	1851176	1851177		chr1	1307771	1307772
chr1	2144448	2144449		chr1	1934842	1934843		chr1	1309210	1309211
chr1	2163333	2163334		chr1	2063944	2063945		chr1	1311929	1311930
chr1	2202489	2202490		chr1	2107493	2107494		chr1	1326413	1326414
chr1	2207697	2207698		chr1	2121011	2121012		chr1	1335440	1335441
chr1	2215818	2215819		chr1	2129157	2129158		chr1	1341276	1341277
chr1	2221842	2221843		chr1	2138867	2138868		chr1	1344038	1344039
chr1	2244014	2244015		chr1	2144087	2144088		chr1	1358389	1358390
chr1	2345776	2345777		chr1	2163313	2163314		chr1	1365032	1365033
chr1	2379739	2379740		chr1	2164343	2164344		chr1	1368961	1368962
chr1	2398815	2398816		chr1	2203646	2203647		chr1	1371613	1371614
chr1	2406560	2406561		chr1	2207605	2207606		chr1	1373770	1373771
chr1	2414681	2414682		chr1	2222290	2222291		chr1	1376449	1376450
chr1	2475971	2475972		chr1	2243733	2243734		chr1	1384093	1384094
chr1	2488569	2488570		chr1	2345865	2345866		chr1	1406151	1406152
chr1	2492256	2492257		chr1	2406286	2406287		chr1	1408926	1408927
chr1	2508334	2508335		chr1	2456171	2456172		chr1	1409189	1409190
chr1	2516923	2516924		chr1	2456803	2456804		chr1	1440320	1440321
chr1	2529374	2529375		chr1	2475906	2475907		chr1	1441718	1441719
chr1	2542885	2542886		chr1	2479617	2479618		chr1	1446644	1446645
chr1	2573904	2573905		chr1	2487775	2487776		chr1	1490672	1490673
chr1	3157771	3157772		chr1	2492415	2492416		chr1	1510752	1510753
chr1	3371213	3371214		chr1	2557264	2557265		chr1	1499971	1499972
chr1	3447935	3447936		chr1	3514934	3514935		chr1	1505271	1505272
chr1	3569412	3569413		chr1	3529718	3529719		chr1	1508288	1508289
chr1	3585670	3585671		chr1	3530349	3530350		chr1	1510989	1510990
chr1	3634669	3634670		chr1	3542579	3542580		chr1	1511715	1511716
chr1	3644019	3644020		chr1	3565616	3565617		chr1	1513008	1513009
chr1	3662714	3662715		chr1	3583152	3583153		chr1	1513374	1513375
chr1	3667492	3667493		chr1	3662912	3662913		chr1	1514555	1514556
chr1	3673122	3673123		chr1	3665040	3665041		chr1	1521526	1521527
chr1	3692607	3692608		chr1	3667468	3667469		chr1	1521774	1521775
chr1	3710352	3710353		chr1	3676538	3676539		chr1	1535271	1535272
chr1	3721115	3721116		chr1	3692113	3692114		chr1	1532869	1532870
chr1	3721989	3721990		chr1	3710385	3710386		chr1	1536031	1536032
chr1	3724658	3724659		chr1	3713249	3713250		chr1	1537866	1537867
chr1	3728164	3728165		chr1	3721359	3721360		chr1	1543204	1543205
chr1	3739494	3739495		chr1	3739446	3739447		chr1	1546056	1546057
chr1	3774867	3774868		chr1	3786526	3786527		chr1	1545292	1545293
chr1	3786574	3786575		chr1	3824023	3824024		chr1	1545489	1545490
chr1	3797689	3797690		chr1	5946048	5946049		chr1	1545745	1545746
chr1	3824309	3824310		chr1	5953170	5953171		chr1	1546584	1546585
chr1	4036976	4036977		chr1	5977761	5977762		chr1	1549418	1549419
chr1	5749140	5749141		chr1	6040752	6040753		chr1	1552406	1552407
chr1	5945764	5945765		chr1	6043520	6043521		chr1	1583382	1583383
chr1	5946871	5946872		chr1	6054007	6054008		chr1	1583446	1583447
chr1	5952936	5952937		chr1	6067398	6067399		chr1	1594602	1594603
chr1	5977756	5977757		chr1	6069775	6069776		chr1	1614795	1614796
chr1	6009704	6009705		chr1	6135008	6135009		chr1	1610405	1610406
chr1	6021924	6021925		chr1	6188062	6188063		chr1	1610723	1610724
chr1	6040987	6040988		chr1	6208508	6208509		chr1	1612114	1612115
chr1	6043468	6043469		chr1	6243737	6243738		chr1	1612537	1612538
chr1	6054053	6054054		chr1	6244369	6244370		chr1	1617858	1617859
chr1	6067256	6067257		chr1	6259779	6259780		chr1	1646265	1646266
chr1	6094817	6094818		chr1	6260831	6260832		chr1	1646351	1646352
chr1	6187854	6187855		chr1	6265358	6265359		chr1	1646904	1646905
chr1	6208840	6208841		chr1	6294634	6294635		chr1	1647434	1647435
chr1	6243890	6243891		chr1	6328423	6328424		chr1	1647759	1647760
chr1	6261904	6261905		chr1	6377172	6377173		chr1	1660183	1660184
chr1	6267886	6267887		chr1	6419977	6419978		chr1	1680293	1680294
chr1	6321624	6321625		chr1	6432456	6432457		chr1	1690500	1690501
chr1	6330365	6330366		chr1	6438383	6438384		chr1	1710822	1710823
chr1	6336772	6336773		chr1	6452251	6452252		chr1	1779354	1779355
chr1	6376937	6376938		chr1	6480509	6480510		chr1	1778744	1778745
chr1	6414373	6414374		chr1	6483910	6483911		chr1	1780376	1780377
chr1	6419885	6419886		chr1	6577696	6577697		chr1	1787560	1787561
chr1	6438589	6438590		chr1	6580558	6580559		chr1	1787638	1787639
chr1	6445974	6445975		chr1	6629891	6629892		chr1	1790395	1790396
chr1	6452371	6452372		chr1	6641200	6641201		chr1	1800986	1800987
chr1	6480429	6480430		chr1	6641920	6641921		chr1	1809834	1809835
chr1	6489933	6489934		chr1	6645317	6645318		chr1	1812948	1812949
chr1	6500442	6500443		chr1	6663827	6663828		chr1	1814944	1814945
chr1	6509279	6509280		chr1	6669916	6669917		chr1	1816022	1816023
chr1	6520217	6520218		chr1	6670746	6670747		chr1	1820286	1820287
chr1	6531634	6531635		chr1	6676657	6676658		chr1	1819667	1819668
chr1	6550471	6550472		chr1	6684941	6684942		chr1	1819897	1819898
chr1	6557698	6557699		chr1	6764352	6764353		chr1	1820619	1820620
chr1	6580372	6580373		chr1	6803695	6803696		chr1	1823773	1823774
chr1	6639721	6639722		chr1	6818201	6818202		chr1	1826373	1826374
chr1	6642361	6642362		chr1	6860910	6860911		chr1	1826426	1826427
chr1	6659805	6659806		chr1	6928585	6928586		chr1	1827637	1827638
chr1	6664063	6664064		chr1	6971526	6971527		chr1	1828829	1828830
chr1	6685020	6685021		chr1	7669045	7669046		chr1	1829036	1829037
chr1	6760189	6760190		chr1	7689636	7689637		chr1	1830905	1830906
chr1	6803571	6803572		chr1	7812863	7812864		chr1	1838255	1838256
chr1	6818350	6818351		chr1	7830294	7830295		chr1	1839884	1839885
chr1	6846693	6846694		chr1	7842831	7842832		chr1	1841186	1841187
chr1	6870386	6870387		chr1	7891655	7891656		chr1	1841407	1841408
chr1	6928138	6928139		chr1	7909765	7909766		chr1	1841865	1841866
chr1	6971531	6971532		chr1	7913128	7913129		chr1	1849981	1849982
chr1	6972332	6972333		chr1	7924607	7924608		chr1	1851412	1851413
chr1	7023020	7023021		chr1	7973264	7973265		chr1	1875785	1875786
chr1	7646194	7646195		chr1	7991093	7991094		chr1	1875951	1875952
chr1	7669083	7669084		chr1	8000944	8000945		chr1	1891390	1891391
chr1	7764790	7764791		chr1	8011786	8011787		chr1	1892522	1892523
chr1	7821293	7821294		chr1	8065254	8065255		chr1	1914788	1914789
chr1	7842578	7842579		chr1	8074640	8074641		chr1	1920803	1920804
chr1	7890115	7890116		chr1	8075184	8075185		chr1	1927839	1927840
chr1	7925260	7925261		chr1	8137795	8137796		chr1	1935052	1935053
chr1	7973314	7973315		chr1	8181320	8181321		chr1	2020025	2020026
chr1	8001145	8001146		chr1	8182823	8182824		chr1	2036292	2036293
chr1	8011741	8011742		chr1	8258006	8258007		chr1	2063085	2063086
chr1	8014260	8014261		chr1	8408067	8408068		chr1	2064122	2064123
chr1	8021671	8021672		chr1	8449279	8449280		chr1	2065197	2065198
chr1	8065325	8065326		chr1	8457201	8457202		chr1	2106979	2106980
chr1	8087019	8087020		chr1	8469793	8469794		chr1	2111763	2111764
chr1	8181677	8181678		chr1	8482773	8482774		chr1	2126595	2126596
chr1	8182831	8182832		chr1	8499433	8499434		chr1	2120649	2120650
chr1	8258093	8258094		chr1	8517991	8517992		chr1	2120833	2120834
chr1	8292663	8292664		chr1	8523423	8523424		chr1	2121949	2121950
chr1	8449315	8449316		chr1	8523859	8523860		chr1	2124284	2124285
chr1	8457286	8457287		chr1	8578394	8578395		chr1	2127089	2127090
chr1	8458015	8458016		chr1	8580618	8580619		chr1	2129819	2129820
chr1	8469456	8469457		chr1	8586128	8586129		chr1	2131133	2131134
chr1	8483230	8483231		chr1	8602359	8602360		chr1	2132260	2132261
chr1	8484609	8484610		chr1	8623579	8623580		chr1	2135823	2135824
chr1	8499845	8499846		chr1	8632316	8632317		chr1	2138357	2138358
chr1	8523916	8523917		chr1	8651674	8651675		chr1	2144484	2144485
chr1	8578250	8578251		chr1	8672232	8672233		chr1	2164638	2164639
chr1	8586104	8586105		chr1	8686785	8686786		chr1	2158090	2158091
chr1	8602366	8602367		chr1	8712725	8712726		chr1	2163512	2163513
chr1	8621277	8621278		chr1	8722117	8722118		chr1	2190133	2190134
chr1	8623622	8623623		chr1	8726294	8726295		chr1	2203119	2203120
chr1	8651028	8651029		chr1	8739446	8739447		chr1	2207196	2207197
chr1	8671864	8671865		chr1	8760874	8760875		chr1	2206862	2206863
chr1	8686644	8686645		chr1	8761773	8761774		chr1	2207480	2207481
chr1	8712736	8712737		chr1	8772709	8772710		chr1	2221592	2221593
chr1	8721391	8721392		chr1	8782210	8782211		chr1	2225926	2225927
chr1	8726542	8726543		chr1	8806641	8806642		chr1	2243312	2243313
chr1	8739513	8739514		chr1	8812677	8812678		chr1	2244136	2244137
chr1	8761279	8761280		chr1	8822721	8822722		chr1	2244584	2244585
chr1	8772527	8772528		chr1	8824213	8824214		chr1	2247299	2247300
chr1	8782136	8782137		chr1	8837157	8837158		chr1	2248466	2248467
chr1	8824185	8824186		chr1	8842388	8842389		chr1	2321802	2321803
chr1	8842595	8842596		chr1	8849559	8849560		chr1	2326263	2326264
chr1	8849624	8849625		chr1	8851282	8851283		chr1	2345571	2345572
chr1	8904803	8904804		chr1	8852559	8852560		chr1	2379500	2379501
chr1	8934083	8934084		chr1	8857479	8857480		chr1	2414911	2414912
chr1	8939270	8939271		chr1	8874514	8874515		chr1	2456649	2456650
chr1	8940335	8940336		chr1	8875096	8875097		chr1	2460400	2460401
chr1	8960113	8960114		chr1	8882975	8882976		chr1	2476700	2476701
chr1	9158065	9158066		chr1	8889659	8889660		chr1	2487935	2487936
chr1	9189200	9189201		chr1	8904979	8904980		chr1	2492506	2492507
chr1	9353637	9353638		chr1	8918525	8918526		chr1	2510002	2510003
chr1	9360553	9360554		chr1	8933819	8933820		chr1	2516050	2516051
chr1	9473186	9473187		chr1	8934938	8934939		chr1	2519061	2519062
chr1	9599245	9599246		chr1	8940482	8940483		chr1	2542978	2542979
chr1	9653541	9653542		chr1	8960190	8960191		chr1	2556354	2556355
chr1	9717735	9717736		chr1	8971304	8971305		chr1	2557480	2557481
chr1	9737024	9737025		chr1	8998801	8998802		chr1	2573905	2573906
chr1	9747907	9747908		chr1	9224147	9224148		chr1	3229747	3229748
chr1	9774645	9774646		chr1	9294396	9294397		chr1	3230970	3230971
chr1	9779263	9779264		chr1	9360521	9360522		chr1	3266076	3266077
chr1	9813351	9813352		chr1	9371803	9371804		chr1	3370634	3370635
chr1	9824299	9824300		chr1	9473131	9473132		chr1	3388455	3388456
chr1	9834873	9834874		chr1	9489396	9489397		chr1	3519640	3519641
chr1	9896089	9896090		chr1	9589272	9589273		chr1	3521545	3521546
chr1	9906902	9906903		chr1	9598550	9598551		chr1	3530302	3530303
chr1	9935186	9935187		chr1	9621633	9621634		chr1	3535982	3535983
chr1	9946218	9946219		chr1	9653593	9653594		chr1	3540629	3540630
chr1	9961856	9961857		chr1	9717800	9717801		chr1	3542668	3542669
chr1	9972401	9972402		chr1	9737089	9737090		chr1	3565586	3565587
chr1	9989622	9989623		chr1	9773396	9773397		chr1	3565635	3565636
chr1	10106219	10106220		chr1	9774474	9774475		chr1	3565941	3565942
chr1	10125384	10125385		chr1	9779351	9779352		chr1	3569952	3569953
chr1	10126860	10126861		chr1	9813344	9813345		chr1	3573269	3573270
chr1	10144199	10144200		chr1	9835126	9835127		chr1	3583316	3583317
chr1	10272065	10272066		chr1	9847369	9847370		chr1	3585412	3585413
chr1	10380834	10380835		chr1	9865272	9865273		chr1	3588369	3588370
chr1	10400005	10400006		chr1	9908152	9908153		chr1	3588677	3588678
chr1	10460651	10460652		chr1	9935717	9935718		chr1	3595692	3595693
chr1	10475473	10475474		chr1	9946278	9946279		chr1	3602898	3602899
chr1	10492910	10492911		chr1	9953466	9953467		chr1	3604996	3604997
chr1	10519479	10519480		chr1	9961641	9961642		chr1	3677482	3677483
chr1	10571784	10571785		chr1	9972534	9972535		chr1	3661261	3661262
chr1	10577306	10577307		chr1	9982838	9982839		chr1	3662594	3662595
chr1	10599702	10599703		chr1	9989559	9989560		chr1	3664780	3664781
chr1	10616196	10616197		chr1	10010618	10010619		chr1	3666319	3666320
chr1	10777025	10777026		chr1	10106220	10106221		chr1	3667505	3667506
chr1	11054769	11054770		chr1	10124659	10124660		chr1	3673176	3673177
chr1	11072053	11072054		chr1	10125481	10125482		chr1	3676564	3676565
chr1	11113290	11113291		chr1	10127135	10127136		chr1	3684153	3684154
chr1	11122061	11122062		chr1	10134218	10134219		chr1	3682825	3682826
chr1	11159705	11159706		chr1	10143753	10143754		chr1	3683237	3683238
chr1	11162104	11162105		chr1	10272100	10272101		chr1	3684430	3684431
chr1	11335914	11335915		chr1	10364439	10364440		chr1	3685030	3685031
chr1	11399741	11399742		chr1	10380556	10380557		chr1	3685275	3685276
chr1	11455320	11455321		chr1	10400068	10400069		chr1	3690657	3690658
chr1	11539102	11539103		chr1	10420908	10420909		chr1	3710706	3710707
chr1	11709043	11709044		chr1	10438751	10438752		chr1	3713861	3713862
chr1	11709944	11709945		chr1	10447904	10447905		chr1	3719383	3719384
chr1	11714962	11714963		chr1	10460585	10460586		chr1	3721342	3721343
chr1	11724105	11724106		chr1	10475518	10475519		chr1	3724628	3724629
chr1	11731613	11731614		chr1	10493377	10493378		chr1	3727930	3727931
chr1	11741618	11741619		chr1	10519373	10519374		chr1	3728526	3728527
chr1	11750494	11750495		chr1	10536357	10536358		chr1	3739371	3739372
chr1	11767709	11767710		chr1	10554901	10554902		chr1	3748579	3748580
chr1	11779878	11779879		chr1	10571147	10571148		chr1	3772382	3772383
chr1	11789974	11789975		chr1	10576432	10576433		chr1	3775038	3775039
chr1	11798479	11798480		chr1	10577049	10577050		chr1	3785489	3785490
chr1	11800687	11800688		chr1	10599916	10599917		chr1	3786584	3786585
chr1	11812883	11812884		chr1	10616583	10616584		chr1	3795963	3795964
chr1	11822208	11822209		chr1	10777201	10777202		chr1	3797529	3797530
chr1	11838113	11838114		chr1	11112206	11112207		chr1	3797976	3797977
chr1	11845363	11845364		chr1	11113646	11113647		chr1	3813213	3813214
chr1	11847980	11847981		chr1	11121806	11121807		chr1	3814672	3814673
chr1	11856718	11856719		chr1	11160089	11160090		chr1	3815184	3815185
chr1	11857957	11857958		chr1	11238896	11238897		chr1	3816083	3816084
chr1	11863704	11863705		chr1	11322799	11322800		chr1	3823626	3823627
chr1	11901692	11901693		chr1	11328907	11328908		chr1	3825733	3825734
chr1	11902402	11902403		chr1	11336061	11336062		chr1	4037058	4037059
chr1	11925758	11925759		chr1	11675528	11675529		chr1	4038371	4038372
chr1	11940338	11940339		chr1	11708668	11708669		chr1	4068289	4068290
chr1	11941321	11941322		chr1	11709564	11709565		chr1	4838558	4838559
chr1	11943131	11943132		chr1	11724019	11724020		chr1	5365035	5365036
chr1	11990028	11990029		chr1	11731182	11731183		chr1	5730368	5730369
chr1	11999218	11999219		chr1	11742123	11742124		chr1	5731334	5731335
chr1	12015040	12015041		chr1	11750162	11750163		chr1	5731399	5731400
chr1	12033298	12033299		chr1	11758891	11758892		chr1	5731774	5731775
chr1	12039977	12039978		chr1	11767487	11767488		chr1	5732139	5732140
chr1	12043737	12043738		chr1	11779865	11779866		chr1	5732475	5732476
chr1	12065631	12065632		chr1	11797631	11797632		chr1	5733084	5733085
chr1	12074473	12074474		chr1	11800915	11800916		chr1	5748889	5748890
chr1	12080641	12080642		chr1	11812967	11812968		chr1	5812505	5812506
chr1	12098882	12098883		chr1	11813823	11813824		chr1	5946172	5946173
chr1	12104815	12104816		chr1	11845597	11845598		chr1	5948817	5948818
chr1	12112343	12112344		chr1	11846312	11846313		chr1	5952760	5952761
chr1	12128055	12128056		chr1	11847657	11847658		chr1	5977168	5977169
chr1	12136741	12136742		chr1	11856688	11856689		chr1	5997164	5997165
chr1	12145991	12145992		chr1	11857918	11857919		chr1	6009656	6009657
chr1	12164746	12164747		chr1	11858639	11858640		chr1	6032063	6032064
chr1	12173657	12173658		chr1	11863775	11863776		chr1	6040838	6040839
chr1	12208322	12208323		chr1	11892347	11892348		chr1	6040499	6040500
chr1	12222162	12222163		chr1	11902459	11902460		chr1	6040937	6040938
chr1	12228521	12228522		chr1	11911434	11911435		chr1	6043323	6043324
chr1	12233921	12233922		chr1	11932705	11932706		chr1	6047763	6047764
chr1	12235166	12235167		chr1	11941393	11941394		chr1	6051257	6051258
chr1	12244670	12244671		chr1	11943116	11943117		chr1	6054399	6054400
chr1	12263825	12263826		chr1	11989999	11990000		chr1	6067483	6067484
chr1	12278758	12278759		chr1	11994309	11994310		chr1	6069692	6069693
chr1	12289964	12289965		chr1	11999056	11999057		chr1	6094798	6094799
chr1	12468142	12468143		chr1	12015340	12015341		chr1	6112991	6112992
chr1	12509008	12509009		chr1	12039914	12039915		chr1	6134673	6134674
chr1	12514526	12514527		chr1	12043703	12043704		chr1	6187988	6187989
chr1	12521114	12521115		chr1	12065820	12065821		chr1	6208588	6208589
chr1	12535631	12535632		chr1	12073578	12073579		chr1	6209145	6209146
chr1	12538516	12538517		chr1	12075099	12075100		chr1	6217786	6217787
chr1	12556784	12556785		chr1	12098915	12098916		chr1	6244605	6244606
chr1	12570829	12570830		chr1	12100675	12100676		chr1	6259134	6259135
chr1	12588829	12588830		chr1	12104521	12104522		chr1	6257619	6257620
chr1	12589588	12589589		chr1	12112238	12112239		chr1	6260577	6260578
chr1	12591672	12591673		chr1	12126078	12126079		chr1	6264471	6264472
chr1	12601703	12601704		chr1	12128117	12128118		chr1	6265126	6265127
chr1	12609377	12609378		chr1	12135930	12135931		chr1	6267490	6267491
chr1	12664561	12664562		chr1	12136497	12136498		chr1	6269929	6269930
chr1	12679921	12679922		chr1	12207397	12207398		chr1	6294800	6294801
chr1	12871136	12871137		chr1	12208395	12208396		chr1	6296578	6296579
chr1	14091371	14091372		chr1	12222110	12222111		chr1	6296675	6296676
chr1	14135297	14135298		chr1	12228192	12228193		chr1	6306570	6306571
chr1	14195361	14195362		chr1	12233722	12233723		chr1	6329111	6329112
chr1	14274160	14274161		chr1	12235168	12235169		chr1	6319985	6319986
chr1	14761968	14761969		chr1	12244301	12244302		chr1	6322154	6322155
chr1	14763669	14763670		chr1	12255597	12255598		chr1	6328450	6328451
chr1	14770017	14770018		chr1	12263803	12263804		chr1	6330645	6330646
chr1	15110672	15110673		chr1	12278783	12278784		chr1	6333455	6333456
chr1	15208486	15208487		chr1	12279825	12279826		chr1	6336624	6336625
chr1	15255267	15255268		chr1	12399812	12399813		chr1	6336868	6336869
chr1	15260370	15260371		chr1	12468798	12468799		chr1	6370214	6370215
chr1	15266390	15266391		chr1	12482527	12482528		chr1	6373450	6373451
chr1	15273327	15273328		chr1	12501696	12501697		chr1	6376534	6376535
chr1	15296868	15296869		chr1	12509188	12509189		chr1	6377234	6377235
chr1	15323350	15323351		chr1	12513483	12513484		chr1	6381501	6381502
chr1	15478978	15478979		chr1	12514560	12514561		chr1	6408337	6408338
chr1	15480239	15480240		chr1	12521231	12521232		chr1	6420091	6420092
chr1	15650593	15650594		chr1	12524221	12524222		chr1	6438421	6438422
chr1	15672540	15672541		chr1	12538438	12538439		chr1	6446348	6446349
chr1	15685407	15685408		chr1	12541746	12541747		chr1	6446405	6446406
chr1	15698635	15698636		chr1	12542320	12542321		chr1	6452448	6452449
chr1	15738220	15738221		chr1	12556715	12556716		chr1	6454354	6454355
chr1	15744086	15744087		chr1	12571079	12571080		chr1	6457940	6457941
chr1	15750574	15750575		chr1	12589552	12589553		chr1	6474801	6474802
chr1	15771087	15771088		chr1	12597557	12597558		chr1	6480551	6480552
chr1	15783313	15783314		chr1	12601525	12601526		chr1	6487260	6487261
chr1	15849365	15849366		chr1	12610093	12610094		chr1	6500357	6500358
chr1	15870308	15870309		chr1	12664399	12664400		chr1	6500429	6500430
chr1	15947931	15947932		chr1	12694905	12694906		chr1	6531307	6531308
chr1	16008577	16008578		chr1	12717862	12717863		chr1	6531876	6531877
chr1	16019014	16019015		chr1	12870982	12870983		chr1	6532083	6532084
chr1	16121937	16121938		chr1	14077733	14077734		chr1	6532520	6532521
chr1	16126903	16126904		chr1	14091453	14091454		chr1	6535672	6535673
chr1	16158603	16158604		chr1	14135255	14135256		chr1	6546761	6546762
chr1	16183643	16183644		chr1	14196160	14196161		chr1	6550330	6550331
chr1	16212964	16212965		chr1	14748844	14748845		chr1	6577613	6577614
chr1	16219891	16219892		chr1	14762124	14762125		chr1	6580401	6580402
chr1	16276282	16276283		chr1	14763721	14763722		chr1	6580748	6580749
chr1	16278045	16278046		chr1	14769818	14769819		chr1	6612239	6612240
chr1	16279316	16279317		chr1	15093889	15093890		chr1	6613376	6613377
chr1	16302021	16302022		chr1	15109409	15109410		chr1	6615229	6615230
chr1	16303496	16303497		chr1	15110628	15110629		chr1	6617305	6617306
chr1	16339492	16339493		chr1	15208697	15208698		chr1	6621387	6621388
chr1	16341312	16341313		chr1	15256110	15256111		chr1	6621876	6621877
chr1	16353670	16353671		chr1	15266458	15266459		chr1	6623394	6623395
chr1	16359513	16359514		chr1	15273498	15273499		chr1	6629516	6629517
chr1	16375255	16375256		chr1	15296811	15296812		chr1	6629565	6629566
chr1	16380775	16380776		chr1	15323418	15323419		chr1	6629673	6629674
chr1	16382343	16382344		chr1	15504489	15504490		chr1	6636272	6636273
chr1	16400032	16400033		chr1	15545012	15545013		chr1	6642281	6642282
chr1	16415318	16415319		chr1	15587808	15587809		chr1	6650179	6650180
chr1	16438421	16438422		chr1	15672603	15672604		chr1	6661145	6661146
chr1	16449532	16449533		chr1	15685428	15685429		chr1	6669587	6669588
chr1	16460135	16460136		chr1	15738445	15738446		chr1	6670356	6670357
chr1	16467618	16467619		chr1	15743954	15743955		chr1	6670839	6670840
chr1	16470475	16470476		chr1	15750703	15750704		chr1	6672025	6672026
chr1	16471726	16471727		chr1	15770892	15770893		chr1	6672709	6672710
chr1	16473008	16473009		chr1	15783296	15783297		chr1	6676448	6676449
chr1	16478038	16478039		chr1	15790889	15790890		chr1	6684822	6684823
chr1	16489087	16489088		chr1	15802611	15802612		chr1	6727405	6727406
chr1	16490907	16490908		chr1	15835347	15835348		chr1	6732896	6732897
chr1	16498734	16498735		chr1	15848174	15848175		chr1	6732970	6732971
chr1	16499750	16499751		chr1	15870284	15870285		chr1	6749028	6749029
chr1	16511438	16511439		chr1	15883686	15883687		chr1	6762006	6762007
chr1	16533174	16533175		chr1	15946839	15946840		chr1	6760316	6760317
chr1	16543944	16543945		chr1	15947580	15947581		chr1	6764478	6764479
chr1	16558433	16558434		chr1	15954424	15954425		chr1	6784039	6784040
chr1	16575260	16575261		chr1	16001595	16001596		chr1	6803632	6803633
chr1	16593019	16593020		chr1	16008289	16008290		chr1	6818271	6818272
chr1	16669147	16669148		chr1	16012519	16012520		chr1	6818987	6818988
chr1	16679266	16679267		chr1	16018934	16018935		chr1	6852569	6852570
chr1	16702485	16702486		chr1	16030017	16030018		chr1	6843743	6843744
chr1	16770563	16770564		chr1	16068179	16068180		chr1	6847065	6847066
chr1	16833618	16833619		chr1	16088171	16088172		chr1	6848834	6848835
chr1	16839559	16839560		chr1	16121753	16121754		chr1	6849060	6849061
chr1	16840815	16840816		chr1	16126815	16126816		chr1	6849224	6849225
chr1	16867123	16867124		chr1	16142192	16142193		chr1	6851673	6851674
chr1	16929018	16929019		chr1	16158484	16158485		chr1	6853591	6853592
chr1	16940278	16940279		chr1	16171782	16171783		chr1	6859544	6859545
chr1	16947724	16947725		chr1	16178011	16178012		chr1	6860001	6860002
chr1	16965951	16965952		chr1	16183483	16183484		chr1	6861110	6861111
chr1	16969819	16969820		chr1	16209825	16209826		chr1	6871942	6871943
chr1	16972019	16972020		chr1	16212157	16212158		chr1	6877674	6877675
chr1	16983650	16983651		chr1	16213069	16213070		chr1	6928227	6928228
chr1	16986036	16986037		chr1	16219841	16219842		chr1	6928763	6928764
chr1	16992818	16992819		chr1	16224471	16224472		chr1	6938615	6938616
chr1	17001530	17001531		chr1	16276026	16276027		chr1	6938439	6938440
chr1	17014056	17014057		chr1	16277962	16277963		chr1	6952426	6952427
chr1	17029811	17029812		chr1	16302719	16302720		chr1	6970907	6970908
chr1	17034358	17034359		chr1	16333801	16333802		chr1	7009134	7009135
chr1	17044400	17044401		chr1	16341250	16341251		chr1	7019515	7019516
chr1	17059086	17059087		chr1	16353493	16353494		chr1	7018164	7018165
chr1	17074552	17074553		chr1	16375076	16375077		chr1	7022186	7022187
chr1	17076975	17076976		chr1	16380688	16380689		chr1	7296347	7296348
chr1	17087929	17087930		chr1	16382711	16382712		chr1	7632953	7632954
chr1	17193820	17193821		chr1	16420597	16420598		chr1	7644946	7644947
chr1	17195384	17195385		chr1	16467615	16467616		chr1	7645122	7645123
chr1	17222915	17222916		chr1	16470516	16470517		chr1	7646118	7646119
chr1	17240339	17240340		chr1	16473436	16473437		chr1	7646345	7646346
chr1	17248485	17248486		chr1	16478072	16478073		chr1	7646629	7646630
chr1	17256036	17256037		chr1	16489053	16489054		chr1	7669008	7669009
chr1	17257251	17257252		chr1	16490834	16490835		chr1	7689709	7689710
chr1	17265577	17265578		chr1	16498533	16498534		chr1	7812649	7812650
chr1	17337515	17337516		chr1	16499782	16499783		chr1	7821385	7821386
chr1	17634676	17634677		chr1	16514354	16514355		chr1	7826904	7826905
chr1	17674891	17674892		chr1	16521927	16521928		chr1	7831237	7831238
chr1	17686763	17686764		chr1	16533158	16533159		chr1	7843021	7843022
chr1	17723850	17723851		chr1	16542875	16542876		chr1	7858720	7858721
chr1	17727433	17727434		chr1	16555250	16555251		chr1	7877475	7877476
chr1	17731446	17731447		chr1	16563971	16563972		chr1	7890262	7890263
chr1	17768231	17768232		chr1	16575448	16575449		chr1	7889874	7889875
chr1	17803985	17803986		chr1	16593211	16593212		chr1	7890207	7890208
chr1	17814279	17814280		chr1	16669344	16669345		chr1	7890515	7890516
chr1	17815738	17815739		chr1	16702338	16702339		chr1	7891671	7891672
chr1	17896051	17896052		chr1	16712937	16712938		chr1	7910521	7910522
chr1	18857629	18857630		chr1	16757342	16757343		chr1	7920731	7920732
chr1	19134071	19134072		chr1	16770207	16770208		chr1	7924904	7924905
chr1	19218966	19218967		chr1	16833489	16833490		chr1	7946221	7946222
chr1	19234612	19234613		chr1	16839888	16839889		chr1	7948741	7948742
chr1	19235540	19235541		chr1	16867226	16867227		chr1	7960039	7960040
chr1	19283360	19283361		chr1	16873463	16873464		chr1	7973194	7973195
chr1	19395613	19395614		chr1	16887085	16887086		chr1	7991099	7991100
chr1	19408189	19408190		chr1	16892527	16892528		chr1	8000558	8000559
chr1	19440388	19440389		chr1	16928978	16928979		chr1	8001277	8001278
chr1	19580105	19580106		chr1	16939041	16939042		chr1	8002838	8002839
chr1	19586916	19586917		chr1	16940242	16940243		chr1	8003251	8003252
chr1	19626844	19626845		chr1	16947646	16947647		chr1	8011727	8011728
chr1	19641997	19641998		chr1	16966275	16966276		chr1	8013855	8013856
chr1	19652254	19652255		chr1	16970143	16970144		chr1	8020466	8020467
chr1	19717022	19717023		chr1	16971779	16971780		chr1	8023234	8023235
chr1	19717945	19717946		chr1	16981342	16981343		chr1	8024378	8024379
chr1	19734380	19734381		chr1	16986127	16986128		chr1	8042654	8042655
chr1	19772536	19772537		chr1	16992759	16992760		chr1	8049060	8049061
chr1	19787571	19787572		chr1	16993781	16993782		chr1	8062556	8062557
chr1	19795075	19795076		chr1	17001541	17001542		chr1	8063326	8063327
chr1	19796281	19796282		chr1	17008214	17008215		chr1	8064787	8064788
chr1	19806118	19806119		chr1	17013791	17013792		chr1	8066576	8066577
chr1	19835482	19835483		chr1	17044566	17044567		chr1	8074881	8074882
chr1	19923031	19923032		chr1	17047446	17047447		chr1	8085577	8085578
chr1	19977824	19977825		chr1	17059173	17059174		chr1	8086959	8086960
chr1	20126156	20126157		chr1	17062269	17062270		chr1	8100858	8100859
chr1	20204645	20204646		chr1	17074404	17074405		chr1	8122048	8122049
chr1	20451264	20451265		chr1	17093190	17093191		chr1	8136887	8136888
chr1	20501663	20501664		chr1	17187211	17187212		chr1	8137924	8137925
chr1	20512124	20512125		chr1	17193906	17193907		chr1	8144309	8144310
chr1	20525747	20525748		chr1	17196678	17196679		chr1	8156524	8156525
chr1	20538106	20538107		chr1	17217569	17217570		chr1	8164359	8164360
chr1	20539037	20539038		chr1	17223062	17223063		chr1	8164845	8164846
chr1	20617294	20617295		chr1	17229529	17229530		chr1	8167170	8167171
chr1	20635093	20635094		chr1	17256031	17256032		chr1	8168076	8168077
chr1	20670145	20670146		chr1	17278380	17278381		chr1	8182134	8182135
chr1	20813101	20813102		chr1	17380779	17380780		chr1	8187315	8187316
chr1	20846286	20846287		chr1	17519148	17519149		chr1	8187579	8187580
chr1	20915467	20915468		chr1	17612858	17612859		chr1	8197007	8197008
chr1	20940255	20940256		chr1	17674886	17674887		chr1	8227451	8227452
chr1	21023202	21023203		chr1	17686851	17686852		chr1	8227369	8227370
chr1	21042195	21042196		chr1	17723989	17723990		chr1	8228047	8228048
chr1	21059797	21059798		chr1	17727352	17727353		chr1	8229616	8229617
chr1	21117649	21117650		chr1	17746921	17746922		chr1	8229910	8229911
chr1	21143316	21143317		chr1	17747540	17747541		chr1	8242686	8242687
chr1	21347833	21347834		chr1	17767591	17767592		chr1	8265136	8265137
chr1	21349002	21349003		chr1	17795168	17795169		chr1	8251510	8251511
chr1	21355214	21355215		chr1	17796767	17796768		chr1	8256703	8256704
chr1	21444417	21444418		chr1	17803825	17803826		chr1	8262585	8262586
chr1	21504096	21504097		chr1	17815656	17815657		chr1	8272602	8272603
chr1	21544785	21544786		chr1	18739415	18739416		chr1	8275935	8275936
chr1	21588640	21588641		chr1	18756540	18756541		chr1	8278687	8278688
chr1	21592711	21592712		chr1	18857448	18857449		chr1	8279084	8279085
chr1	21606816	21606817		chr1	18861153	18861154		chr1	8292740	8292741
chr1	21634450	21634451		chr1	19126853	19126854		chr1	8310079	8310080
chr1	21647221	21647222		chr1	19133973	19133974		chr1	8374366	8374367
chr1	21651060	21651061		chr1	19218743	19218744		chr1	8375291	8375292
chr1	21658584	21658585		chr1	19233688	19233689		chr1	8378272	8378273
chr1	21661228	21661229		chr1	19235239	19235240		chr1	8403865	8403866
chr1	21719542	21719543		chr1	19283421	19283422		chr1	8452232	8452233
chr1	21781000	21781001		chr1	19329999	19330000		chr1	8450722	8450723
chr1	21857899	21857900		chr1	19383930	19383931		chr1	8457425	8457426
chr1	21913805	21913806		chr1	19408156	19408157		chr1	8470932	8470933
chr1	21934532	21934533		chr1	19439757	19439758		chr1	8485040	8485041
chr1	21939685	21939686		chr1	19440789	19440790		chr1	8482628	8482629
chr1	21945889	21945890		chr1	19506456	19506457		chr1	8484787	8484788
chr1	21958537	21958538		chr1	19507170	19507171		chr1	8485421	8485422
chr1	21959992	21959993		chr1	19532603	19532604		chr1	8487342	8487343
chr1	21965449	21965450		chr1	19533669	19533670		chr1	8487912	8487913
chr1	21974579	21974580		chr1	19539277	19539278		chr1	8499249	8499250
chr1	21977618	21977619		chr1	19587139	19587140		chr1	8517697	8517698
chr1	21996411	21996412		chr1	19626855	19626856		chr1	8524046	8524047
chr1	22002726	22002727		chr1	19640185	19640186		chr1	8556303	8556304
chr1	22014266	22014267		chr1	19641983	19641984		chr1	8563393	8563394
chr1	22030275	22030276		chr1	19651963	19651964		chr1	8578880	8578881
chr1	22076657	22076658		chr1	19717522	19717523		chr1	8585776	8585777
chr1	22095080	22095081		chr1	19734357	19734358		chr1	8598487	8598488
chr1	22118030	22118031		chr1	19747904	19747905		chr1	8602142	8602143
chr1	22148975	22148976		chr1	19763358	19763359		chr1	8608268	8608269
chr1	22193070	22193071		chr1	19773021	19773022		chr1	8612471	8612472
chr1	22213491	22213492		chr1	19795023	19795024		chr1	8615443	8615444
chr1	22223450	22223451		chr1	19795997	19795998		chr1	8620979	8620980
chr1	22230699	22230700		chr1	19803573	19803574		chr1	8621264	8621265
chr1	22231760	22231761		chr1	19806068	19806069		chr1	8621536	8621537
chr1	22233409	22233410		chr1	19814358	19814359		chr1	8623707	8623708
chr1	22237954	22237955		chr1	19835597	19835598		chr1	8628121	8628122
chr1	22241982	22241983		chr1	19926590	19926591		chr1	8632270	8632271
chr1	22248017	22248018		chr1	19939395	19939396		chr1	8647824	8647825
chr1	22260360	22260361		chr1	19977711	19977712		chr1	8651924	8651925
chr1	22283475	22283476		chr1	20187714	20187715		chr1	8658978	8658979
chr1	22290599	22290600		chr1	20196645	20196646		chr1	8671704	8671705
chr1	22345726	22345727		chr1	20204906	20204907		chr1	8672264	8672265
chr1	22351899	22351900		chr1	20356730	20356731		chr1	8672442	8672443
chr1	22366467	22366468		chr1	20451123	20451124		chr1	8686670	8686671
chr1	22369434	22369435		chr1	20500945	20500946		chr1	8712146	8712147
chr1	22375345	22375346		chr1	20514519	20514520		chr1	8712312	8712313
chr1	22402473	22402474		chr1	20524190	20524191		chr1	8713077	8713078
chr1	22448094	22448095		chr1	20525726	20525727		chr1	8726079	8726080
chr1	22469109	22469110		chr1	20538956	20538957		chr1	8734669	8734670
chr1	22489870	22489871		chr1	20635038	20635039		chr1	8739871	8739872
chr1	22612162	22612163		chr1	20846362	20846363		chr1	8742083	8742084
chr1	22623428	22623429		chr1	20856498	20856499		chr1	8744839	8744840
chr1	22668741	22668742		chr1	20907395	20907396		chr1	8746038	8746039
chr1	22689854	22689855		chr1	20957398	20957399		chr1	8748008	8748009
chr1	22702383	22702384		chr1	20961034	20961035		chr1	8753454	8753455
chr1	22769117	22769118		chr1	20988106	20988107		chr1	8762470	8762471
chr1	22773863	22773864		chr1	21032089	21032090		chr1	8759976	8759977
chr1	22778505	22778506		chr1	21059973	21059974		chr1	8761645	8761646
chr1	22781019	22781020		chr1	21117577	21117578		chr1	8763864	8763865
chr1	22788322	22788323		chr1	21167452	21167453		chr1	8764871	8764872
chr1	22814297	22814298		chr1	21284984	21284985		chr1	8767437	8767438
chr1	23037269	23037270		chr1	21291684	21291685		chr1	8767807	8767808
chr1	23324208	23324209		chr1	21314742	21314743		chr1	8772629	8772630
chr1	23429954	23429955		chr1	21348945	21348946		chr1	8778727	8778728
chr1	23437428	23437429		chr1	21351874	21351875		chr1	8782757	8782758
chr1	23442888	23442889		chr1	21354439	21354440		chr1	8786805	8786806
chr1	23496388	23496389		chr1	21384975	21384976		chr1	8889642	8889643
chr1	23504116	23504117		chr1	21418057	21418058		chr1	8808645	8808646
chr1	23697471	23697472		chr1	21426004	21426005		chr1	8823526	8823527
chr1	23703807	23703808		chr1	21427197	21427198		chr1	8826766	8826767
chr1	23710712	23710713		chr1	21444500	21444501		chr1	8826832	8826833
chr1	23730572	23730573		chr1	21501321	21501322		chr1	8847978	8847979
chr1	23744340	23744341		chr1	21503971	21503972		chr1	8837189	8837190
chr1	23748945	23748946		chr1	21588984	21588985		chr1	8843531	8843532
chr1	23763181	23763182		chr1	21592762	21592763		chr1	8850431	8850432
chr1	23770910	23770911		chr1	21634392	21634393		chr1	8857407	8857408
chr1	23778433	23778434		chr1	21646904	21646905		chr1	8872649	8872650
chr1	23800076	23800077		chr1	21651284	21651285		chr1	8878794	8878795
chr1	23805675	23805676		chr1	21658758	21658759		chr1	8882825	8882826
chr1	23811074	23811075		chr1	21680804	21680805		chr1	8888015	8888016
chr1	23831401	23831402		chr1	21716486	21716487		chr1	8889728	8889729
chr1	23855086	23855087		chr1	21719264	21719265		chr1	8891469	8891470
chr1	23856117	23856118		chr1	21765226	21765227		chr1	8904830	8904831
chr1	23866401	23866402		chr1	21780706	21780707		chr1	8905840	8905841
chr1	23881403	23881404		chr1	21934370	21934371		chr1	8908888	8908889
chr1	23884867	23884868		chr1	21935508	21935509		chr1	8929973	8929974
chr1	23888937	23888938		chr1	21939769	21939770		chr1	8960195	8960196
chr1	23923567	23923568		chr1	21945673	21945674		chr1	8962597	8962598
chr1	24042863	24042864		chr1	21958732	21958733		chr1	8963949	8963950
chr1	24069497	24069498		chr1	21959478	21959479		chr1	8971171	8971172
chr1	24100644	24100645		chr1	21965262	21965263		chr1	8971417	8971418
chr1	24119065	24119066		chr1	21966142	21966143		chr1	8978557	8978558
chr1	24126205	24126206		chr1	21974644	21974645		chr1	8981563	8981564
chr1	24134210	24134211		chr1	22000101	22000102		chr1	8998333	8998334
chr1	24165145	24165146		chr1	22002172	22002173		chr1	9134517	9134518
chr1	24195078	24195079		chr1	22003018	22003019		chr1	9188686	9188687
chr1	24243354	24243355		chr1	22014178	22014179		chr1	9189915	9189916
chr1	24246905	24246906		chr1	22030604	22030605		chr1	9223848	9223849
chr1	24303942	24303943		chr1	22076757	22076758		chr1	9294270	9294271
chr1	24307405	24307406		chr1	22084145	22084146		chr1	9295501	9295502
chr1	24345418	24345419		chr1	22094964	22094965		chr1	9335473	9335474
chr1	24439157	24439158		chr1	22104856	22104857		chr1	9335605	9335606
chr1	24476980	24476981		chr1	22111441	22111442		chr1	9335912	9335913
chr1	24621231	24621232		chr1	22118158	22118159		chr1	9340932	9340933
chr1	24637865	24637866		chr1	22131037	22131038		chr1	9360339	9360340
chr1	24648789	24648790		chr1	22193121	22193122		chr1	9354085	9354086
chr1	24743541	24743542		chr1	22213349	22213350		chr1	9360638	9360639
chr1	24765099	24765100		chr1	22223933	22223934		chr1	9371968	9371969
chr1	24790616	24790617		chr1	22233367	22233368		chr1	9375918	9375919
chr1	24829203	24829204		chr1	22243583	22243584		chr1	9447364	9447365
chr1	24861905	24861906		chr1	22247437	22247438		chr1	9442937	9442938
chr1	24918282	24918283		chr1	22259098	22259099		chr1	9446172	9446173
chr1	24932260	24932261		chr1	22265889	22265890		chr1	9471279	9471280
chr1	25020956	25020957		chr1	22282524	22282525		chr1	9473142	9473143
chr1	25031924	25031925		chr1	22283322	22283323		chr1	9488802	9488803
chr1	25051448	25051449		chr1	22290642	22290643		chr1	9489677	9489678
chr1	25062424	25062425		chr1	22322925	22322926		chr1	9493489	9493490
chr1	25069002	25069003		chr1	22345790	22345791		chr1	9495298	9495299
chr1	25070127	25070128		chr1	22350954	22350955		chr1	9499258	9499259
chr1	25089064	25089065		chr1	22351508	22351509		chr1	9504763	9504764
chr1	25130753	25130754		chr1	22364154	22364155		chr1	9555810	9555811
chr1	25175025	25175026		chr1	22366511	22366512		chr1	9589434	9589435
chr1	25349424	25349425		chr1	22369249	22369250		chr1	9598545	9598546
chr1	25400394	25400395		chr1	22375367	22375368		chr1	9600364	9600365
chr1	25563869	25563870		chr1	22402326	22402327		chr1	9600852	9600853
chr1	25566263	25566264		chr1	22415162	22415163		chr1	9602460	9602461
chr1	25574339	25574340		chr1	22441873	22441874		chr1	9604814	9604815
chr1	25583159	25583160		chr1	22448400	22448401		chr1	9606949	9606950
chr1	25598111	25598112		chr1	22612162	22612163		chr1	9619812	9619813
chr1	25598984	25598985		chr1	22623202	22623203		chr1	9621747	9621748
chr1	25605439	25605440		chr1	22689591	22689592		chr1	9651216	9651217
chr1	25611453	25611454		chr1	22770232	22770233		chr1	9677741	9677742
chr1	25628951	25628952		chr1	22773939	22773940		chr1	9675960	9675961
chr1	25649888	25649889		chr1	22781097	22781098		chr1	9688694	9688695
chr1	25682773	25682774		chr1	22788202	22788203		chr1	9716310	9716311
chr1	25694588	25694589		chr1	22813940	22813941		chr1	9711459	9711460
chr1	25695833	25695834		chr1	23155423	23155424		chr1	9715335	9715336
chr1	25740866	25740867		chr1	23303162	23303163		chr1	9717641	9717642
chr1	25747384	25747385		chr1	23324267	23324268		chr1	9722507	9722508
chr1	25755277	25755278		chr1	23331387	23331388		chr1	9723247	9723248
chr1	25762061	25762062		chr1	23345777	23345778		chr1	9737271	9737272
chr1	25788641	25788642		chr1	23365905	23365906		chr1	9749029	9749030
chr1	25804103	25804104		chr1	23428195	23428196		chr1	9763307	9763308
chr1	25809054	25809055		chr1	23429990	23429991		chr1	9777366	9777367
chr1	25833292	25833293		chr1	23441813	23441814		chr1	9785054	9785055
chr1	25844099	25844100		chr1	23452043	23452044		chr1	9813305	9813306
chr1	25876323	25876324		chr1	23496344	23496345		chr1	9816705	9816706
chr1	25880659	25880660		chr1	23504949	23504950		chr1	9819040	9819041
chr1	26027179	26027180		chr1	23564417	23564418		chr1	9819938	9819939
chr1	26087313	26087314		chr1	23603116	23603117		chr1	9824613	9824614
chr1	26098088	26098089		chr1	23665813	23665814		chr1	9827312	9827313
chr1	26107400	26107401		chr1	23667336	23667337		chr1	9827028	9827029
chr1	26109348	26109349		chr1	23694909	23694910		chr1	9835159	9835160
chr1	26111359	26111360		chr1	23697343	23697344		chr1	9853721	9853722
chr1	26127343	26127344		chr1	23703979	23703980		chr1	9857121	9857122
chr1	26144529	26144530		chr1	23710933	23710934		chr1	9865367	9865368
chr1	26148290	26148291		chr1	23716482	23716483		chr1	9882923	9882924
chr1	26158543	26158544		chr1	23729578	23729579		chr1	9884531	9884532
chr1	26181491	26181492		chr1	23730462	23730463		chr1	9885303	9885304
chr1	26188142	26188143		chr1	23738253	23738254		chr1	9887932	9887933
chr1	26198124	26198125		chr1	23744301	23744302		chr1	9908705	9908706
chr1	26201448	26201449		chr1	23748942	23748943		chr1	9935216	9935217
chr1	26206479	26206480		chr1	23763233	23763234		chr1	9946283	9946284
chr1	26216936	26216937		chr1	23770930	23770931		chr1	9950469	9950470
chr1	26222038	26222039		chr1	23800206	23800207		chr1	9953516	9953517
chr1	26235701	26235702		chr1	23805789	23805790		chr1	9961392	9961393
chr1	26260080	26260081		chr1	23806889	23806890		chr1	9965241	9965242
chr1	26305051	26305052		chr1	23812562	23812563		chr1	9969283	9969284
chr1	26319977	26319978		chr1	23816461	23816462		chr1	9971198	9971199
chr1	26332673	26332674		chr1	23831542	23831543		chr1	9972579	9972580
chr1	26348575	26348576		chr1	23854885	23854886		chr1	9973376	9973377
chr1	26355074	26355075		chr1	23866597	23866598		chr1	9973823	9973824
chr1	26363052	26363053		chr1	23882249	23882250		chr1	9974607	9974608
chr1	26370465	26370466		chr1	23904281	23904282		chr1	9989714	9989715
chr1	26371958	26371959		chr1	23923797	23923798		chr1	10004668	10004669
chr1	26380542	26380543		chr1	23943657	23943658		chr1	10006649	10006650
chr1	26387233	26387234		chr1	23964076	23964077		chr1	10011022	10011023
chr1	26393588	26393589		chr1	23970552	23970553		chr1	10075977	10075978
chr1	26397155	26397156		chr1	23977703	23977704		chr1	10096248	10096249
chr1	26405557	26405558		chr1	23991515	23991516		chr1	10106784	10106785
chr1	26408106	26408107		chr1	24042885	24042886		chr1	10106209	10106210
chr1	26421392	26421393		chr1	24055319	24055320		chr1	10108596	10108597
chr1	26454800	26454801		chr1	24061565	24061566		chr1	10115636	10115637
chr1	26465273	26465274		chr1	24068739	24068740		chr1	10124366	10124367
chr1	26487763	26487764		chr1	24074092	24074093		chr1	10125483	10125484
chr1	26498246	26498247		chr1	24100970	24100971		chr1	10126321	10126322
chr1	26504870	26504871		chr1	24106445	24106446		chr1	10126552	10126553
chr1	26527649	26527650		chr1	24116702	24116703		chr1	10127211	10127212
chr1	26560388	26560389		chr1	24126040	24126041		chr1	10134619	10134620
chr1	26605955	26605956		chr1	24128366	24128367		chr1	10143530	10143531
chr1	26611354	26611355		chr1	24134116	24134117		chr1	10144274	10144275
chr1	26613725	26613726		chr1	24150786	24150787		chr1	10145362	10145363
chr1	26633150	26633151		chr1	24156998	24156999		chr1	10254364	10254365
chr1	26635150	26635151		chr1	24193812	24193813		chr1	10272519	10272520
chr1	26644390	26644391		chr1	24199151	24199152		chr1	10276613	10276614
chr1	26663314	26663315		chr1	24225782	24225783		chr1	10293232	10293233
chr1	26677616	26677617		chr1	24226685	24226686		chr1	10313953	10313954
chr1	26704997	26704998		chr1	24236116	24236117		chr1	10332087	10332088
chr1	26737104	26737105		chr1	24243447	24243448		chr1	10343462	10343463
chr1	26776703	26776704		chr1	24246870	24246871		chr1	10343728	10343729
chr1	26807749	26807750		chr1	24259690	24259691		chr1	10364382	10364383
chr1	26826862	26826863		chr1	24291826	24291827		chr1	10380330	10380331
chr1	26828870	26828871		chr1	24307251	24307252		chr1	10400008	10400009
chr1	26857752	26857753		chr1	24345365	24345366		chr1	10421060	10421061
chr1	26860581	26860582		chr1	24372802	24372803		chr1	10438427	10438428
chr1	26868524	26868525		chr1	24476900	24476901		chr1	10448167	10448168
chr1	26901748	26901749		chr1	24577320	24577321		chr1	10458450	10458451
chr1	26930225	26930226		chr1	24621284	24621285		chr1	10460797	10460798
chr1	26963303	26963304		chr1	24637905	24637906		chr1	10463127	10463128
chr1	27003306	27003307		chr1	24648895	24648896		chr1	10463892	10463893
chr1	27004085	27004086		chr1	24738667	24738668		chr1	10473395	10473396
chr1	27012788	27012789		chr1	24743514	24743515		chr1	10475546	10475547
chr1	27013508	27013509		chr1	24745804	24745805		chr1	10480457	10480458
chr1	27028324	27028325		chr1	24765132	24765133		chr1	10484238	10484239
chr1	27043494	27043495		chr1	24808050	24808051		chr1	10488167	10488168
chr1	27048612	27048613		chr1	24827950	24827951		chr1	10488496	10488497
chr1	27050051	27050052		chr1	24861757	24861758		chr1	10489824	10489825
chr1	27070732	27070733		chr1	24912664	24912665		chr1	10491430	10491431
chr1	27098310	27098311		chr1	24918370	24918371		chr1	10493670	10493671
chr1	27110698	27110699		chr1	24932783	24932784		chr1	10498996	10498997
chr1	27113412	27113413		chr1	25010317	25010318		chr1	10519571	10519572
chr1	27118066	27118067		chr1	25021110	25021111		chr1	10531745	10531746
chr1	27126129	27126130		chr1	25022095	25022096		chr1	10533156	10533157
chr1	27155262	27155263		chr1	25031919	25031920		chr1	10534123	10534124
chr1	27190548	27190549		chr1	25051720	25051721		chr1	10536196	10536197
chr1	27191886	27191887		chr1	25062062	25062063		chr1	10536946	10536947
chr1	27217055	27217056		chr1	25069095	25069096		chr1	10537544	10537545
chr1	27237210	27237211		chr1	25070119	25070120		chr1	10539633	10539634
chr1	27240862	27240863		chr1	25089176	25089177		chr1	10539851	10539852
chr1	27277331	27277332		chr1	25092008	25092009		chr1	10554306	10554307
chr1	27278742	27278743		chr1	25130528	25130529		chr1	10572518	10572519
chr1	27286960	27286961		chr1	25278603	25278604		chr1	10594583	10594584
chr1	27320025	27320026		chr1	25349081	25349082		chr1	10599528	10599529
chr1	27331420	27331421		chr1	25542669	25542670		chr1	10610417	10610418
chr1	27337419	27337420		chr1	25564008	25564009		chr1	10615371	10615372
chr1	27339512	27339513		chr1	25587014	25587015		chr1	10613447	10613448
chr1	27348229	27348230		chr1	25598931	25598932		chr1	10614602	10614603
chr1	27353905	27353906		chr1	25600258	25600259		chr1	10616458	10616459
chr1	27400770	27400771		chr1	25605023	25605024		chr1	10643941	10643942
chr1	27426255	27426256		chr1	25605983	25605984		chr1	10707889	10707890
chr1	27438845	27438846		chr1	25611910	25611911		chr1	10704512	10704513
chr1	27442429	27442430		chr1	25629081	25629082		chr1	10706368	10706369
chr1	27449304	27449305		chr1	25648782	25648783		chr1	10743751	10743752
chr1	27464182	27464183		chr1	25649565	25649566		chr1	10751628	10751629
chr1	27480052	27480053		chr1	25656732	25656733		chr1	10764165	10764166
chr1	27519247	27519248		chr1	25666965	25666966		chr1	10777072	10777073
chr1	27560468	27560469		chr1	25682749	25682750		chr1	10777890	10777891
chr1	27562549	27562550		chr1	25694875	25694876		chr1	10781771	10781772
chr1	27668246	27668247		chr1	25695791	25695792		chr1	10807294	10807295
chr1	27669847	27669848		chr1	25696714	25696715		chr1	11000020	11000021
chr1	27676056	27676057		chr1	25738595	25738596		chr1	11026075	11026076
chr1	27677926	27677927		chr1	25741278	25741279		chr1	11055047	11055048
chr1	27691860	27691861		chr1	25746041	25746042		chr1	11054867	11054868
chr1	27693601	27693602		chr1	25747419	25747420		chr1	11074073	11074074
chr1	27704423	27704424		chr1	25755284	25755285		chr1	11105740	11105741
chr1	27709947	27709948		chr1	25760384	25760385		chr1	11113001	11113002
chr1	27718227	27718228		chr1	25761682	25761683		chr1	11120349	11120350
chr1	27755045	27755046		chr1	25768563	25768564		chr1	11121082	11121083
chr1	27763231	27763232		chr1	25772632	25772633		chr1	11121939	11121940
chr1	27802814	27802815		chr1	25788831	25788832		chr1	11158602	11158603
chr1	27817136	27817137		chr1	25794449	25794450		chr1	11160256	11160257
chr1	27831330	27831331		chr1	25804048	25804049		chr1	11194490	11194491
chr1	27840468	27840469		chr1	25807965	25807966		chr1	11239505	11239506
chr1	27844935	27844936		chr1	25863096	25863097		chr1	11288064	11288065
chr1	27852056	27852057		chr1	25875341	25875342		chr1	11321629	11321630
chr1	27856099	27856100		chr1	25876259	25876260		chr1	11323328	11323329
chr1	27863770	27863771		chr1	25888811	25888812		chr1	11332714	11332715
chr1	27869309	27869310		chr1	25935228	25935229		chr1	11335696	11335697
chr1	27884048	27884049		chr1	25942495	25942496		chr1	11339392	11339393
chr1	27889031	27889032		chr1	26034734	26034735		chr1	11339887	11339888
chr1	27890229	27890230		chr1	26057268	26057269		chr1	11340106	11340107
chr1	27894946	27894947		chr1	26087521	26087522		chr1	11340318	11340319
chr1	27896144	27896145		chr1	26097936	26097937		chr1	11379216	11379217
chr1	27899191	27899192		chr1	26106968	26106969		chr1	11444417	11444418
chr1	27925826	27925827		chr1	26109431	26109432		chr1	11455091	11455092
chr1	27933874	27933875		chr1	26111498	26111499		chr1	11455410	11455411
chr1	27941469	27941470		chr1	26129411	26129412		chr1	11508659	11508660
chr1	27957863	27957864		chr1	26144744	26144745		chr1	11539680	11539681
chr1	27977450	27977451		chr1	26148194	26148195		chr1	11623639	11623640
chr1	27986301	27986302		chr1	26149748	26149749		chr1	11731415	11731416
chr1	28040579	28040580		chr1	26158521	26158522		chr1	11750375	11750376
chr1	28112682	28112683		chr1	26171607	26171608		chr1	11767884	11767885
chr1	28195834	28195835		chr1	26175235	26175236		chr1	11941743	11941744
chr1	28199445	28199446		chr1	26181425	26181426		chr1	11953803	11953804
chr1	28261635	28261636		chr1	26182199	26182200		chr1	12031898	12031899
chr1	28306258	28306259		chr1	26187973	26187974		chr1	12209062	12209063
chr1	28385855	28385856		chr1	26197930	26197931		chr1	12244015	12244016
chr1	28392598	28392599		chr1	26206327	26206328		chr1	12289783	12289784
chr1	28431762	28431763		chr1	26216885	26216886		chr1	12597908	12597909
chr1	28439810	28439811		chr1	26222056	26222057		chr1	12601706	12601707
chr1	28474889	28474890		chr1	26235465	26235466		chr1	12603187	12603188
chr1	28481472	28481473		chr1	26237715	26237716		chr1	12870891	12870892
chr1	28499280	28499281		chr1	26244456	26244457		chr1	14057668	14057669
chr1	28500298	28500299		chr1	26250818	26250819		chr1	14084303	14084304
chr1	28517725	28517726		chr1	26253677	26253678		chr1	14075037	14075038
chr1	28523892	28523893		chr1	26259071	26259072		chr1	14075225	14075226
chr1	28563742	28563743		chr1	26260068	26260069		chr1	14083299	14083300
chr1	28574899	28574900		chr1	26275185	26275186		chr1	14086019	14086020
chr1	28593652	28593653		chr1	26281289	26281290		chr1	14128077	14128078
chr1	28605630	28605631		chr1	26295227	26295228		chr1	14135240	14135241
chr1	28623372	28623373		chr1	26305090	26305091		chr1	14140013	14140014
chr1	28640645	28640646		chr1	26318861	26318862		chr1	14155534	14155535
chr1	28653419	28653420		chr1	26319928	26319929		chr1	14195643	14195644
chr1	28672590	28672591		chr1	26325471	26325472		chr1	14274429	14274430
chr1	28679665	28679666		chr1	26332780	26332781		chr1	14279212	14279213
chr1	28696196	28696197		chr1	26342069	26342070		chr1	14279735	14279736
chr1	28721470	28721471		chr1	26354447	26354448		chr1	14589300	14589301
chr1	28739515	28739516		chr1	26356557	26356558		chr1	14660470	14660471
chr1	28744709	28744710		chr1	26363181	26363182		chr1	14661274	14661275
chr1	28764515	28764516		chr1	26370415	26370416		chr1	14672715	14672716
chr1	28798191	28798192		chr1	26376548	26376549		chr1	14735857	14735858
chr1	28827722	28827723		chr1	26387362	26387363		chr1	14742239	14742240
chr1	28848181	28848182		chr1	26393410	26393411		chr1	14743921	14743922
chr1	28851689	28851690		chr1	26397360	26397361		chr1	14744987	14744988
chr1	28871121	28871122		chr1	26405760	26405761		chr1	14745454	14745455
chr1	28879458	28879459		chr1	26408375	26408376		chr1	14750649	14750650
chr1	28880919	28880920		chr1	26418269	26418270		chr1	14749509	14749510
chr1	28916707	28916708		chr1	26420328	26420329		chr1	14751563	14751564
chr1	28982283	28982284		chr1	26421352	26421353		chr1	14756417	14756418
chr1	29011588	29011589		chr1	26424440	26424441		chr1	14757219	14757220
chr1	29045527	29045528		chr1	26431651	26431652		chr1	14758463	14758464
chr1	29108959	29108960		chr1	26436583	26436584		chr1	14765593	14765594
chr1	29117082	29117083		chr1	26449874	26449875		chr1	14775025	14775026
chr1	29203923	29203924		chr1	26465373	26465374		chr1	14777961	14777962
chr1	29210457	29210458		chr1	26471762	26471763		chr1	14782528	14782529
chr1	29211622	29211623		chr1	26501044	26501045		chr1	14789748	14789749
chr1	29229302	29229303		chr1	26504798	26504799		chr1	14794509	14794510
chr1	29240896	29240897		chr1	26517333	26517334		chr1	14806266	14806267
chr1	29255245	29255246		chr1	26527591	26527592		chr1	14818693	14818694
chr1	29261813	29261814		chr1	26546996	26546997		chr1	14837554	14837555
chr1	29359552	29359553		chr1	26562751	26562752		chr1	14854953	14854954
chr1	29451654	29451655		chr1	26563797	26563798		chr1	14858701	14858702
chr1	29483505	29483506		chr1	26602405	26602406		chr1	14866756	14866757
chr1	29508746	29508747		chr1	26606234	26606235		chr1	14868362	14868363
chr1	29529300	29529301		chr1	26611362	26611363		chr1	14895331	14895332
chr1	29535094	29535095		chr1	26613713	26613714		chr1	14920232	14920233
chr1	29563511	29563512		chr1	26615387	26615388		chr1	14920824	14920825
chr1	29586176	29586177		chr1	26633698	26633699		chr1	14921118	14921119
chr1	29609666	29609667		chr1	26634987	26634988		chr1	14956017	14956018
chr1	29651404	29651405		chr1	26644227	26644228		chr1	14982839	14982840
chr1	30161640	30161641		chr1	26662864	26662865		chr1	14987601	14987602
chr1	30597026	30597027		chr1	26677652	26677653		chr1	15058630	15058631
chr1	30601711	30601712		chr1	26685767	26685768		chr1	15061422	15061423
chr1	30607791	30607792		chr1	26704301	26704302		chr1	15066267	15066268
chr1	30657853	30657854		chr1	26705042	26705043		chr1	15070368	15070369
chr1	30664184	30664185		chr1	26712702	26712703		chr1	15134781	15134782
chr1	30873447	30873448		chr1	26735460	26735461		chr1	15086199	15086200
chr1	31192480	31192481		chr1	26739181	26739182		chr1	15108745	15108746
chr1	31200682	31200683		chr1	26756990	26756991		chr1	15120887	15120888
chr1	31204837	31204838		chr1	26807756	26807757		chr1	15129455	15129456
chr1	31219278	31219279		chr1	26813940	26813941		chr1	15150915	15150916
chr1	31234699	31234700		chr1	26825601	26825602		chr1	15152886	15152887
chr1	31242119	31242120		chr1	26844203	26844204		chr1	15158362	15158363
chr1	31251379	31251380		chr1	26857856	26857857		chr1	15158941	15158942
chr1	31256396	31256397		chr1	26860620	26860621		chr1	15164781	15164782
chr1	31282583	31282584		chr1	26868511	26868512		chr1	15166688	15166689
chr1	31297127	31297128		chr1	26869732	26869733		chr1	15203488	15203489
chr1	31332058	31332059		chr1	26882149	26882150		chr1	15208287	15208288
chr1	31345132	31345133		chr1	26901641	26901642		chr1	15211353	15211354
chr1	31361357	31361358		chr1	26910789	26910790		chr1	15224071	15224072
chr1	31368618	31368619		chr1	26924242	26924243		chr1	15228030	15228031
chr1	31386847	31386848		chr1	26930448	26930449		chr1	15228484	15228485
chr1	31392499	31392500		chr1	26939556	26939557		chr1	15253376	15253377
chr1	31502684	31502685		chr1	26945280	26945281		chr1	15260010	15260011
chr1	31535692	31535693		chr1	26945972	26945973		chr1	15266512	15266513
chr1	31545429	31545430		chr1	26963134	26963135		chr1	15273545	15273546
chr1	31558107	31558108		chr1	26989729	26989730		chr1	15296991	15296992
chr1	31574187	31574188		chr1	27004391	27004392		chr1	15323073	15323074
chr1	31617442	31617443		chr1	27013440	27013441		chr1	15324235	15324236
chr1	31632872	31632873		chr1	27017286	27017287		chr1	15324474	15324475
chr1	31643847	31643848		chr1	27028890	27028891		chr1	15348205	15348206
chr1	31654857	31654858		chr1	27032819	27032820		chr1	15333993	15333994
chr1	31712459	31712460		chr1	27043940	27043941		chr1	15334386	15334387
chr1	31770844	31770845		chr1	27048414	27048415		chr1	15334777	15334778
chr1	31831553	31831554		chr1	27049781	27049782		chr1	15343672	15343673
chr1	31846317	31846318		chr1	27070719	27070720		chr1	15343846	15343847
chr1	31867875	31867876		chr1	27071433	27071434		chr1	15347719	15347720
chr1	31883667	31883668		chr1	27098259	27098260		chr1	15358055	15358056
chr1	31904865	31904866		chr1	27109945	27109946		chr1	15358405	15358406
chr1	31944634	31944635		chr1	27110638	27110639		chr1	15433138	15433139
chr1	32014920	32014921		chr1	27113441	27113442		chr1	15466296	15466297
chr1	32040402	32040403		chr1	27118242	27118243		chr1	15479365	15479366
chr1	32163322	32163323		chr1	27124108	27124109		chr1	15480972	15480973
chr1	32170900	32170901		chr1	27126377	27126378		chr1	15500900	15500901
chr1	32181357	32181358		chr1	27152203	27152204		chr1	15504303	15504304
chr1	32211034	32211035		chr1	27155433	27155434		chr1	15526202	15526203
chr1	32235210	32235211		chr1	27217834	27217835		chr1	15544220	15544221
chr1	32247118	32247119		chr1	27240851	27240852		chr1	15545170	15545171
chr1	32281590	32281591		chr1	27247857	27247858		chr1	15547869	15547870
chr1	32292853	32292854		chr1	27277223	27277224		chr1	15550884	15550885
chr1	32314575	32314576		chr1	27279002	27279003		chr1	15563135	15563136
chr1	32332205	32332206		chr1	27303511	27303512		chr1	15586875	15586876
chr1	32346043	32346044		chr1	27319908	27319909		chr1	15598984	15598985
chr1	32355016	32355017		chr1	27324363	27324364		chr1	15606407	15606408
chr1	32390914	32390915		chr1	27331388	27331389		chr1	15611309	15611310
chr1	32393095	32393096		chr1	27337026	27337027		chr1	15611582	15611583
chr1	32398492	32398493		chr1	27339485	27339486		chr1	15616733	15616734
chr1	32404275	32404276		chr1	27348214	27348215		chr1	15616304	15616305
chr1	32405585	32405586		chr1	27353899	27353900		chr1	15616914	15616915
chr1	32410113	32410114		chr1	27354609	27354610		chr1	15623891	15623892
chr1	32420634	32420635		chr1	27376258	27376259		chr1	15652772	15652773
chr1	32422035	32422036		chr1	27392116	27392117		chr1	15664292	15664293
chr1	32423593	32423594		chr1	27400964	27400965		chr1	15666913	15666914
chr1	32452913	32452914		chr1	27426100	27426101		chr1	15667023	15667024
chr1	32474785	32474786		chr1	27442365	27442366		chr1	15668662	15668663
chr1	32488044	32488045		chr1	27449521	27449522		chr1	15670198	15670199
chr1	32528231	32528232		chr1	27463944	27463945		chr1	15672637	15672638
chr1	32538931	32538932		chr1	27472519	27472520		chr1	15674548	15674549
chr1	32570052	32570053		chr1	27483948	27483949		chr1	15680741	15680742
chr1	32593389	32593390		chr1	27492080	27492081		chr1	15679143	15679144
chr1	32599171	32599172		chr1	27519221	27519222		chr1	15681300	15681301
chr1	32644752	32644753		chr1	27547082	27547083		chr1	15682868	15682869
chr1	32667486	32667487		chr1	27560643	27560644		chr1	15683008	15683009
chr1	32686924	32686925		chr1	27562381	27562382		chr1	15685389	15685390
chr1	32700885	32700886		chr1	27644584	27644585		chr1	15698513	15698514
chr1	32713941	32713942		chr1	27669724	27669725		chr1	15698965	15698966
chr1	32765076	32765077		chr1	27678184	27678185		chr1	15711216	15711217
chr1	32774500	32774501		chr1	27692088	27692089		chr1	15728235	15728236
chr1	32811502	32811503		chr1	27693549	27693550		chr1	15735656	15735657
chr1	32818863	32818864		chr1	27699438	27699439		chr1	15738070	15738071
chr1	32856773	32856774		chr1	27704425	27704426		chr1	15737368	15737369
chr1	32858452	32858453		chr1	27755142	27755143		chr1	15738219	15738220
chr1	32865632	32865633		chr1	27757798	27757799		chr1	15738818	15738819
chr1	32872098	32872099		chr1	27763329	27763330		chr1	15743427	15743428
chr1	32879589	32879590		chr1	27803358	27803359		chr1	15745230	15745231
chr1	32914157	32914158		chr1	27814907	27814908		chr1	15748044	15748045
chr1	32966139	32966140		chr1	27823345	27823346		chr1	15751734	15751735
chr1	32973613	32973614		chr1	27831008	27831009		chr1	15759358	15759359
chr1	33078023	33078024		chr1	27840054	27840055		chr1	15781084	15781085
chr1	33102171	33102172		chr1	27844551	27844552		chr1	15767097	15767098
chr1	33160669	33160670		chr1	27849758	27849759		chr1	15771280	15771281
chr1	33169083	33169084		chr1	27851899	27851900		chr1	15783412	15783413
chr1	33182498	33182499		chr1	27855820	27855821		chr1	15786398	15786399
chr1	33187835	33187836		chr1	27869598	27869599		chr1	15791154	15791155
chr1	33190931	33190932		chr1	27883390	27883391		chr1	15799085	15799086
chr1	33223049	33223050		chr1	27884182	27884183		chr1	15802658	15802659
chr1	33225905	33225906		chr1	27889034	27889035		chr1	15802494	15802495
chr1	33226913	33226914		chr1	27890547	27890548		chr1	15803082	15803083
chr1	33278873	33278874		chr1	27896489	27896490		chr1	15845638	15845639
chr1	33336950	33336951		chr1	27899681	27899682		chr1	15835542	15835543
chr1	33352181	33352182		chr1	27925764	27925765		chr1	15841640	15841641
chr1	33358903	33358904		chr1	27927128	27927129		chr1	15846402	15846403
chr1	33405595	33405596		chr1	27933683	27933684		chr1	15849082	15849083
chr1	33428928	33428929		chr1	27947979	27947980		chr1	15852573	15852574
chr1	33454913	33454914		chr1	27957831	27957832		chr1	15854410	15854411
chr1	33458260	33458261		chr1	27977231	27977232		chr1	15855017	15855018
chr1	33475396	33475397		chr1	27998721	27998722		chr1	15855534	15855535
chr1	33521005	33521006		chr1	28039802	28039803		chr1	15869699	15869700
chr1	33546924	33546925		chr1	28053724	28053725		chr1	15883609	15883610
chr1	33563159	33563160		chr1	28112496	28112497		chr1	15906058	15906059
chr1	33646551	33646552		chr1	28193886	28193887		chr1	15923397	15923398
chr1	33804344	33804345		chr1	28262038	28262039		chr1	15930420	15930421
chr1	33812761	33812762		chr1	28267072	28267073		chr1	15932544	15932545
chr1	33827331	33827332		chr1	28270038	28270039		chr1	15949288	15949289
chr1	33862446	33862447		chr1	28279620	28279621		chr1	15996539	15996540
chr1	33896653	33896654		chr1	28306308	28306309		chr1	15997004	15997005
chr1	33902688	33902689		chr1	28383005	28383006		chr1	16001692	16001693
chr1	33934161	33934162		chr1	28385887	28385888		chr1	16003320	16003321
chr1	34368405	34368406		chr1	28392701	28392702		chr1	16008683	16008684
chr1	34844574	34844575		chr1	28393571	28393572		chr1	16011689	16011690
chr1	35309565	35309566		chr1	28402588	28402589		chr1	16012459	16012460
chr1	35311261	35311262		chr1	28412660	28412661		chr1	16018293	16018294
chr1	35384723	35384724		chr1	28431775	28431776		chr1	16020069	16020070
chr1	35394639	35394640		chr1	28439798	28439799		chr1	16023478	16023479
chr1	35449991	35449992		chr1	28441881	28441882		chr1	16030023	16030024
chr1	35495597	35495598		chr1	28454285	28454286		chr1	16068239	16068240
chr1	35528646	35528647		chr1	28458793	28458794		chr1	16087916	16087917
chr1	35602664	35602665		chr1	28474867	28474868		chr1	16092379	16092380
chr1	35744078	35744079		chr1	28481484	28481485		chr1	16104422	16104423
chr1	35744810	35744811		chr1	28499340	28499341		chr1	16107318	16107319
chr1	35751935	35751936		chr1	28507757	28507758		chr1	16115484	16115485
chr1	35786026	35786027		chr1	28517802	28517803		chr1	16124432	16124433
chr1	35897132	35897133		chr1	28523518	28523519		chr1	16118617	16118618
chr1	35965541	35965542		chr1	28540031	28540032		chr1	16119332	16119333
chr1	35972212	35972213		chr1	28564378	28564379		chr1	16122019	16122020
chr1	35999538	35999539		chr1	28573837	28573838		chr1	16124430	16124431
chr1	36010728	36010729		chr1	28575078	28575079		chr1	16126741	16126742
chr1	36020625	36020626		chr1	28585491	28585492		chr1	16138439	16138440
chr1	36024652	36024653		chr1	28589676	28589677		chr1	16142225	16142226
chr1	36044450	36044451		chr1	28593711	28593712		chr1	16143419	16143420
chr1	36173294	36173295		chr1	28605426	28605427		chr1	16175094	16175095
chr1	36181456	36181457		chr1	28623714	28623715		chr1	16157495	16157496
chr1	36254024	36254025		chr1	28628308	28628309		chr1	16161167	16161168
chr1	36274873	36274874		chr1	28641296	28641297		chr1	16162849	16162850
chr1	36291052	36291053		chr1	28653642	28653643		chr1	16163450	16163451
chr1	36352906	36352907		chr1	28659429	28659430		chr1	16170375	16170376
chr1	36359817	36359818		chr1	28678811	28678812		chr1	16171472	16171473
chr1	36406784	36406785		chr1	28679525	28679526		chr1	16171744	16171745
chr1	36565467	36565468		chr1	28680881	28680882		chr1	16172025	16172026
chr1	36593773	36593774		chr1	28686323	28686324		chr1	16173224	16173225
chr1	36600562	36600563		chr1	28701175	28701176		chr1	16177697	16177698
chr1	36616556	36616557		chr1	28718676	28718677		chr1	16181395	16181396
chr1	36627636	36627637		chr1	28721997	28721998		chr1	16181703	16181704
chr1	36653678	36653679		chr1	28729811	28729812		chr1	16182433	16182434
chr1	36662843	36662844		chr1	28739256	28739257		chr1	16182935	16182936
chr1	36669313	36669314		chr1	28743079	28743080		chr1	16183574	16183575
chr1	36678758	36678759		chr1	28744019	28744020		chr1	16184283	16184284
chr1	36689991	36689992		chr1	28764095	28764096		chr1	16184932	16184933
chr1	36714130	36714131		chr1	28768361	28768362		chr1	16188761	16188762
chr1	36738465	36738466		chr1	28776660	28776661		chr1	16189810	16189811
chr1	36771971	36771972		chr1	28798101	28798102		chr1	16190520	16190521
chr1	36787189	36787190		chr1	28827660	28827661		chr1	16193316	16193317
chr1	36839596	36839597		chr1	28851778	28851779		chr1	16193636	16193637
chr1	36852359	36852360		chr1	28878097	28878098		chr1	16215738	16215739
chr1	36853513	36853514		chr1	28909617	28909618		chr1	16210061	16210062
chr1	36866761	36866762		chr1	28971311	28971312		chr1	16205839	16205840
chr1	36877618	36877619		chr1	28972737	28972738		chr1	16219112	16219113
chr1	36914266	36914267		chr1	28982470	28982471		chr1	16217200	16217201
chr1	36919770	36919771		chr1	28994990	28994991		chr1	16219910	16219911
chr1	36930405	36930406		chr1	29002363	29002364		chr1	16225492	16225493
chr1	36937685	36937686		chr1	29011611	29011612		chr1	16265730	16265731
chr1	36947490	36947491		chr1	29045579	29045580		chr1	16280026	16280027
chr1	36954952	36954953		chr1	29062837	29062838		chr1	16290613	16290614
chr1	36958368	36958369		chr1	29108715	29108716		chr1	16300059	16300060
chr1	36979763	36979764		chr1	29111800	29111801		chr1	16300282	16300283
chr1	36982741	36982742		chr1	29172726	29172727		chr1	16301417	16301418
chr1	36989841	36989842		chr1	29202923	29202924		chr1	16303108	16303109
chr1	37290137	37290138		chr1	29208881	29208882		chr1	16376936	16376937
chr1	37876518	37876519		chr1	29210318	29210319		chr1	16337803	16337804
chr1	37920794	37920795		chr1	29212000	29212001		chr1	16344066	16344067
chr1	37942820	37942821		chr1	29229231	29229232		chr1	16344773	16344774
chr1	37943465	37943466		chr1	29236720	29236721		chr1	16344855	16344856
chr1	37945311	37945312		chr1	29240747	29240748		chr1	16345905	16345906
chr1	37952942	37952943		chr1	29253678	29253679		chr1	16346611	16346612
chr1	38025658	38025659		chr1	29255373	29255374		chr1	16353607	16353608
chr1	38029864	38029865		chr1	29262974	29262975		chr1	16354065	16354066
chr1	38189286	38189287		chr1	29277187	29277188		chr1	16359300	16359301
chr1	38201080	38201081		chr1	29287965	29287966		chr1	16394009	16394010
chr1	38261121	38261122		chr1	29289080	29289081		chr1	16396799	16396800
chr1	38319016	38319017		chr1	29298749	29298750		chr1	16399640	16399641
chr1	38320346	38320347		chr1	29312232	29312233		chr1	16400606	16400607
chr1	38380999	38381000		chr1	29312980	29312981		chr1	16402639	16402640
chr1	38388631	38388632		chr1	29338474	29338475		chr1	16405761	16405762
chr1	38411921	38411922		chr1	29359602	29359603		chr1	16407207	16407208
chr1	38467224	38467225		chr1	29360488	29360489		chr1	16415505	16415506
chr1	38471783	38471784		chr1	29373660	29373661		chr1	16415855	16415856
chr1	38475057	38475058		chr1	29410460	29410461		chr1	16438377	16438378
chr1	38496967	38496968		chr1	29483579	29483580		chr1	16449443	16449444
chr1	38503521	38503522		chr1	29497735	29497736		chr1	16459914	16459915
chr1	38512950	38512951		chr1	29506447	29506448		chr1	16470073	16470074
chr1	38524541	38524542		chr1	29509807	29509808		chr1	16477768	16477769
chr1	38529937	38529938		chr1	29529407	29529408		chr1	16481119	16481120
chr1	38648599	38648600		chr1	29535099	29535100		chr1	16490158	16490159
chr1	38679532	38679533		chr1	29568845	29568846		chr1	16495407	16495408
chr1	38757798	38757799		chr1	29609968	29609969		chr1	16493829	16493830
chr1	38774713	38774714		chr1	29651515	29651516		chr1	16495352	16495353
chr1	38798390	38798391		chr1	29686367	29686368		chr1	16496096	16496097
chr1	38818688	38818689		chr1	30161526	30161527		chr1	16499518	16499519
chr1	38884242	38884243		chr1	30601697	30601698		chr1	16502631	16502632
chr1	38993146	38993147		chr1	30632301	30632302		chr1	16511107	16511108
chr1	39021702	39021703		chr1	30657611	30657612		chr1	16514470	16514471
chr1	39027568	39027569		chr1	30664261	30664262		chr1	16515644	16515645
chr1	39035597	39035598		chr1	30873413	30873414		chr1	16516830	16516831
chr1	39078787	39078788		chr1	31191085	31191086		chr1	16516910	16516911
chr1	39211871	39211872		chr1	31200779	31200780		chr1	16521935	16521936
chr1	39230982	39230983		chr1	31204387	31204388		chr1	16524223	16524224
chr1	39251695	39251696		chr1	31231842	31231843		chr1	16530004	16530005
chr1	39256042	39256043		chr1	31234347	31234348		chr1	16532427	16532428
chr1	39281877	39281878		chr1	31242128	31242129		chr1	16534809	16534810
chr1	39297665	39297666		chr1	31251434	31251435		chr1	16539363	16539364
chr1	39381288	39381289		chr1	31252551	31252552		chr1	16543520	16543521
chr1	39419052	39419053		chr1	31256491	31256492		chr1	16546912	16546913
chr1	39434977	39434978		chr1	31282536	31282537		chr1	16551255	16551256
chr1	39439324	39439325		chr1	31297304	31297305		chr1	16560063	16560064
chr1	39456680	39456681		chr1	31327095	31327096		chr1	16570468	16570469
chr1	39491836	39491837		chr1	31333054	31333055		chr1	16575524	16575525
chr1	39513442	39513443		chr1	31345094	31345095		chr1	16579993	16579994
chr1	39581017	39581018		chr1	31361075	31361076		chr1	16584075	16584076
chr1	39611690	39611691		chr1	31368844	31368845		chr1	16584142	16584143
chr1	39630972	39630973		chr1	31376427	31376428		chr1	16584652	16584653
chr1	39644622	39644623		chr1	31386714	31386715		chr1	16593582	16593583
chr1	39650307	39650308		chr1	31392452	31392453		chr1	16597533	16597534
chr1	39662057	39662058		chr1	31440420	31440421		chr1	16619427	16619428
chr1	39663492	39663493		chr1	31458672	31458673		chr1	16620185	16620186
chr1	39670480	39670481		chr1	31501198	31501199		chr1	16629863	16629864
chr1	39679900	39679901		chr1	31503379	31503380		chr1	16651268	16651269
chr1	39735676	39735677		chr1	31535748	31535749		chr1	16651419	16651420
chr1	39737735	39737736		chr1	31545386	31545387		chr1	16693679	16693680
chr1	39851365	39851366		chr1	31558199	31558200		chr1	16661225	16661226
chr1	39857854	39857855		chr1	31574130	31574131		chr1	16669501	16669502
chr1	39860428	39860429		chr1	31584479	31584480		chr1	16675712	16675713
chr1	39864464	39864465		chr1	31585636	31585637		chr1	16676655	16676656
chr1	39874382	39874383		chr1	31606476	31606477		chr1	16677758	16677759
chr1	39879687	39879688		chr1	31617281	31617282		chr1	16679612	16679613
chr1	39956745	39956746		chr1	31625443	31625444		chr1	16689854	16689855
chr1	39989207	39989208		chr1	31632914	31632915		chr1	16691116	16691117
chr1	40039480	40039481		chr1	31643913	31643914		chr1	16692145	16692146
chr1	40105457	40105458		chr1	31645159	31645160		chr1	16693225	16693226
chr1	40129555	40129556		chr1	31655308	31655309		chr1	16699471	16699472
chr1	40143101	40143102		chr1	31772324	31772325		chr1	16699496	16699497
chr1	40157068	40157069		chr1	31831467	31831468		chr1	16700684	16700685
chr1	40167743	40167744		chr1	31841493	31841494		chr1	16701256	16701257
chr1	40177214	40177215		chr1	31846419	31846420		chr1	16701877	16701878
chr1	40206144	40206145		chr1	31883293	31883294		chr1	16702328	16702329
chr1	40255019	40255020		chr1	31956444	31956445		chr1	16702887	16702888
chr1	40265285	40265286		chr1	32014643	32014644		chr1	16703705	16703706
chr1	40283108	40283109		chr1	32040592	32040593		chr1	16704413	16704414
chr1	40295804	40295805		chr1	32092781	32092782		chr1	16705986	16705987
chr1	40357071	40357072		chr1	32170902	32170903		chr1	16747310	16747311
chr1	40358557	40358558		chr1	32181134	32181135		chr1	16757399	16757400
chr1	40364867	40364868		chr1	32183123	32183124		chr1	16759782	16759783
chr1	40446417	40446418		chr1	32210969	32210970		chr1	16763641	16763642
chr1	40520819	40520820		chr1	32235346	32235347		chr1	16769077	16769078
chr1	40523256	40523257		chr1	32247087	32247088		chr1	16766190	16766191
chr1	40561223	40561224		chr1	32253853	32253854		chr1	16766792	16766793
chr1	40563350	40563351		chr1	32275479	32275480		chr1	16770072	16770073
chr1	40589049	40589050		chr1	32281602	32281603		chr1	16825002	16825003
chr1	40650176	40650177		chr1	32284154	32284155		chr1	16826295	16826296
chr1	40742501	40742502		chr1	32292741	32292742		chr1	16832527	16832528
chr1	40765449	40765450		chr1	32321404	32321405		chr1	16833312	16833313
chr1	40779483	40779484		chr1	32332247	32332248		chr1	16833695	16833696
chr1	40805513	40805514		chr1	32338587	32338588		chr1	16834133	16834134
chr1	40839172	40839173		chr1	32346039	32346040		chr1	16835744	16835745
chr1	40865943	40865944		chr1	32355042	32355043		chr1	16838221	16838222
chr1	40997525	40997526		chr1	32370799	32370800		chr1	16839699	16839700
chr1	41099945	41099946		chr1	32371266	32371267		chr1	16840551	16840552
chr1	41124892	41124893		chr1	32390739	32390740		chr1	16840907	16840908
chr1	41131688	41131689		chr1	32392662	32392663		chr1	16842373	16842374
chr1	41170974	41170975		chr1	32393321	32393322		chr1	16842132	16842133
chr1	41177453	41177454		chr1	32398545	32398546		chr1	16846178	16846179
chr1	41200830	41200831		chr1	32405637	32405638		chr1	16858326	16858327
chr1	41240128	41240129		chr1	32420868	32420869		chr1	16863452	16863453
chr1	41249013	41249014		chr1	32421811	32421812		chr1	16867012	16867013
chr1	41265414	41265415		chr1	32423689	32423690		chr1	16867357	16867358
chr1	41268329	41268330		chr1	32429871	32429872		chr1	16871719	16871720
chr1	41274999	41275000		chr1	32436489	32436490		chr1	16871890	16871891
chr1	41281270	41281271		chr1	32443331	32443332		chr1	16886412	16886413
chr1	41286724	41286725		chr1	32475002	32475003		chr1	16887420	16887421
chr1	41306644	41306645		chr1	32476242	32476243		chr1	16892466	16892467
chr1	41328187	41328188		chr1	32482203	32482204		chr1	16893686	16893687
chr1	41329712	41329713		chr1	32488077	32488078		chr1	16948061	16948062
chr1	41334186	41334187		chr1	32532250	32532251		chr1	16929788	16929789
chr1	41353021	41353022		chr1	32538445	32538446		chr1	16934195	16934196
chr1	41405191	41405192		chr1	32566967	32566968		chr1	16940664	16940665
chr1	41420773	41420774		chr1	32570135	32570136		chr1	16968080	16968081
chr1	41447289	41447290		chr1	32586670	32586671		chr1	16978241	16978242
chr1	41469546	41469547		chr1	32593637	32593638		chr1	16979439	16979440
chr1	41487279	41487280		chr1	32594710	32594711		chr1	16985412	16985413
chr1	41514560	41514561		chr1	32599124	32599125		chr1	17029997	17029998
chr1	41575745	41575746		chr1	32605002	32605003		chr1	17001420	17001421
chr1	41616818	41616819		chr1	32643805	32643806		chr1	17004580	17004581
chr1	41624132	41624133		chr1	32644600	32644601		chr1	17009394	17009395
chr1	41626384	41626385		chr1	32665852	32665853		chr1	17014055	17014056
chr1	41692725	41692726		chr1	32667331	32667332		chr1	17030237	17030238
chr1	41823482	41823483		chr1	32686720	32686721		chr1	17034436	17034437
chr1	41826812	41826813		chr1	32701752	32701753		chr1	17035208	17035209
chr1	41837624	41837625		chr1	32708186	32708187		chr1	17036335	17036336
chr1	41898654	41898655		chr1	32715598	32715599		chr1	17044252	17044253
chr1	41951460	41951461		chr1	32739470	32739471		chr1	17044811	17044812
chr1	41959667	41959668		chr1	32756935	32756936		chr1	17047422	17047423
chr1	42149849	42149850		chr1	32774483	32774484		chr1	17048466	17048467
chr1	42348035	42348036		chr1	32777354	32777355		chr1	17052279	17052280
chr1	42360886	42360887		chr1	32800040	32800041		chr1	17053959	17053960
chr1	42385917	42385918		chr1	32811199	32811200		chr1	17059706	17059707
chr1	42501744	42501745		chr1	32817097	32817098		chr1	17077194	17077195
chr1	42676094	42676095		chr1	32819707	32819708		chr1	17088335	17088336
chr1	42677040	42677041		chr1	32856799	32856800		chr1	17093346	17093347
chr1	42725217	42725218		chr1	32865635	32865636		chr1	17193466	17193467
chr1	42730445	42730446		chr1	32872344	32872345		chr1	17200423	17200424
chr1	42751174	42751175		chr1	32879754	32879755		chr1	17217776	17217777
chr1	42793847	42793848		chr1	32914101	32914102		chr1	17221163	17221164
chr1	42846196	42846197		chr1	32986244	32986245		chr1	17223569	17223570
chr1	43259273	43259274		chr1	33078463	33078464		chr1	17230744	17230745
chr1	43290464	43290465		chr1	33101736	33101737		chr1	17240179	17240180
chr1	43296572	43296573		chr1	33102519	33102520		chr1	17253552	17253553
chr1	43352639	43352640		chr1	33114201	33114202		chr1	17255960	17255961
chr1	43388752	43388753		chr1	33160836	33160837		chr1	17256053	17256054
chr1	43390369	43390370		chr1	33169049	33169050		chr1	17257403	17257404
chr1	43397942	43397943		chr1	33177976	33177977		chr1	17257514	17257515
chr1	43402108	43402109		chr1	33182567	33182568		chr1	17278315	17278316
chr1	43407596	43407597		chr1	33187896	33187897		chr1	17287112	17287113
chr1	43418365	43418366		chr1	33190876	33190877		chr1	17288164	17288165
chr1	43426329	43426330		chr1	33211945	33211946		chr1	17339342	17339343
chr1	43433060	43433061		chr1	33221544	33221545		chr1	17335544	17335545
chr1	43471758	43471759		chr1	33223116	33223117		chr1	17335773	17335774
chr1	43476973	43476974		chr1	33225845	33225846		chr1	17337418	17337419
chr1	43510781	43510782		chr1	33226986	33226987		chr1	17338707	17338708
chr1	43524664	43524665		chr1	33232233	33232234		chr1	17339000	17339001
chr1	43585709	43585710		chr1	33232638	33232639		chr1	17339283	17339284
chr1	43795996	43795997		chr1	33279850	33279851		chr1	17339637	17339638
chr1	43810226	43810227		chr1	33285378	33285379		chr1	17340029	17340030
chr1	43826329	43826330		chr1	33336999	33337000		chr1	17340535	17340536
chr1	43832086	43832087		chr1	33385710	33385711		chr1	17341960	17341961
chr1	43854437	43854438		chr1	33399399	33399400		chr1	17343012	17343013
chr1	43871069	43871070		chr1	33405572	33405573		chr1	17365053	17365054
chr1	43919068	43919069		chr1	33413788	33413789		chr1	17372641	17372642
chr1	43988742	43988743		chr1	33427994	33427995		chr1	17378921	17378922
chr1	43990841	43990842		chr1	33446862	33446863		chr1	17383053	17383054
chr1	43997205	43997206		chr1	33454968	33454969		chr1	17388871	17388872
chr1	44015964	44015965		chr1	33469622	33469623		chr1	17519133	17519134
chr1	44116980	44116981		chr1	33475295	33475296		chr1	17612657	17612658
chr1	44171635	44171636		chr1	33488512	33488513		chr1	17635661	17635662
chr1	44198025	44198026		chr1	33511537	33511538		chr1	17681350	17681351
chr1	44228498	44228499		chr1	33520948	33520949		chr1	17675036	17675037
chr1	44242521	44242522		chr1	33546694	33546695		chr1	17682952	17682953
chr1	44249049	44249050		chr1	33563047	33563048		chr1	17683186	17683187
chr1	44265462	44265463		chr1	33594756	33594757		chr1	17686950	17686951
chr1	44301220	44301221		chr1	33609233	33609234		chr1	17719128	17719129
chr1	44330204	44330205		chr1	33647996	33647997		chr1	17728367	17728368
chr1	44400298	44400299		chr1	33804565	33804566		chr1	17724267	17724268
chr1	44413432	44413433		chr1	33812979	33812980		chr1	17727557	17727558
chr1	44423731	44423732		chr1	33813762	33813763		chr1	17729996	17729997
chr1	44443470	44443471		chr1	33827287	33827288		chr1	17730963	17730964
chr1	44446487	44446488		chr1	33840115	33840116		chr1	17731573	17731574
chr1	44456439	44456440		chr1	33861714	33861715		chr1	17732667	17732668
chr1	44480336	44480337		chr1	33862369	33862370		chr1	17747157	17747158
chr1	44495193	44495194		chr1	33902796	33902797		chr1	17762769	17762770
chr1	44501765	44501766		chr1	33937829	33937830		chr1	17768269	17768270
chr1	44510071	44510072		chr1	35309483	35309484		chr1	17795087	17795088
chr1	44559424	44559425		chr1	35311310	35311311		chr1	17796921	17796922
chr1	44569258	44569259		chr1	35326891	35326892		chr1	17804101	17804102
chr1	44679352	44679353		chr1	35450254	35450255		chr1	17814526	17814527
chr1	44693037	44693038		chr1	35495682	35495683		chr1	17895987	17895988
chr1	44703990	44703991		chr1	35602885	35602886		chr1	18565170	18565171
chr1	44741817	44741818		chr1	35609571	35609572		chr1	18711700	18711701
chr1	44756373	44756374		chr1	35628207	35628208		chr1	18739271	18739272
chr1	44951502	44951503		chr1	35667888	35667889		chr1	18726574	18726575
chr1	44987260	44987261		chr1	35686591	35686592		chr1	18727383	18727384
chr1	44992519	44992520		chr1	35688349	35688350		chr1	18731381	18731382
chr1	44997745	44997746		chr1	35708347	35708348		chr1	18732338	18732339
chr1	45075968	45075969		chr1	35721000	35721001		chr1	18733745	18733746
chr1	45089928	45089929		chr1	35730913	35730914		chr1	18741081	18741082
chr1	45096784	45096785		chr1	35743714	35743715		chr1	18746213	18746214
chr1	45103289	45103290		chr1	35744976	35744977		chr1	18748866	18748867
chr1	45139986	45139987		chr1	35751919	35751920		chr1	18756310	18756311
chr1	45180764	45180765		chr1	35785780	35785781		chr1	18770986	18770987
chr1	45208695	45208696		chr1	35786589	35786590		chr1	18802497	18802498
chr1	45251906	45251907		chr1	35836182	35836183		chr1	18806120	18806121
chr1	45257297	45257298		chr1	35856802	35856803		chr1	18859649	18859650
chr1	45259457	45259458		chr1	35896989	35896990		chr1	19042887	19042888
chr1	45265610	45265611		chr1	35925804	35925805		chr1	19126548	19126549
chr1	45267822	45267823		chr1	35965675	35965676		chr1	19134197	19134198
chr1	45273590	45273591		chr1	35972253	35972254		chr1	19181566	19181567
chr1	45286124	45286125		chr1	35973795	35973796		chr1	19228976	19228977
chr1	45296794	45296795		chr1	35985466	35985467		chr1	19250224	19250225
chr1	45308314	45308315		chr1	35999628	35999629		chr1	19253824	19253825
chr1	45316146	45316147		chr1	36010809	36010810		chr1	19272088	19272089
chr1	45361928	45361929		chr1	36020450	36020451		chr1	19282222	19282223
chr1	45412841	45412842		chr1	36021739	36021740		chr1	19283991	19283992
chr1	45480375	45480376		chr1	36041911	36041912		chr1	19330096	19330097
chr1	45501507	45501508		chr1	36044416	36044417		chr1	19334366	19334367
chr1	45504805	45504806		chr1	36059212	36059213		chr1	19383965	19383966
chr1	45656924	45656925		chr1	36085165	36085166		chr1	19395506	19395507
chr1	45671824	45671825		chr1	36103711	36103712		chr1	19408335	19408336
chr1	45689224	45689225		chr1	36105254	36105255		chr1	19440768	19440769
chr1	45732066	45732067		chr1	36129319	36129320		chr1	19478228	19478229
chr1	45750519	45750520		chr1	36139860	36139861		chr1	19496749	19496750
chr1	45757652	45757653		chr1	36173320	36173321		chr1	19506864	19506865
chr1	45770568	45770569		chr1	36183558	36183559		chr1	19532400	19532401
chr1	45807467	45807468		chr1	36253784	36253785		chr1	19576782	19576783
chr1	45877108	45877109		chr1	36274777	36274778		chr1	19576074	19576075
chr1	45895889	45895890		chr1	36275479	36275480		chr1	19576786	19576787
chr1	45913091	45913092		chr1	36290987	36290988		chr1	19577075	19577076
chr1	45967491	45967492		chr1	36339089	36339090		chr1	19580160	19580161
chr1	45988548	45988549		chr1	36347404	36347405		chr1	19586927	19586928
chr1	46002285	46002286		chr1	36352867	36352868		chr1	19588425	19588426
chr1	46009885	46009886		chr1	36360050	36360051		chr1	19626958	19626959
chr1	46016441	46016442		chr1	36377356	36377357		chr1	19641064	19641065
chr1	46029726	46029727		chr1	36398873	36398874		chr1	19637689	19637690
chr1	46039900	46039901		chr1	36401629	36401630		chr1	19641759	19641760
chr1	46088132	46088133		chr1	36407290	36407291		chr1	19652193	19652194
chr1	46197431	46197432		chr1	36412966	36412967		chr1	19668082	19668083
chr1	46216389	46216390		chr1	36500595	36500596		chr1	19674515	19674516
chr1	46235224	46235225		chr1	36565760	36565761		chr1	19717672	19717673
chr1	46268565	46268566		chr1	36593933	36593934		chr1	19734414	19734415
chr1	46270998	46270999		chr1	36600591	36600592		chr1	19746771	19746772
chr1	46306671	46306672		chr1	36616647	36616648		chr1	19747859	19747860
chr1	46350398	46350399		chr1	36617572	36617573		chr1	19753766	19753767
chr1	46395199	46395200		chr1	36627279	36627280		chr1	19755253	19755254
chr1	46420220	46420221		chr1	36628401	36628402		chr1	19756768	19756769
chr1	46426493	46426494		chr1	36653894	36653895		chr1	19763376	19763377
chr1	46519600	46519601		chr1	36663056	36663057		chr1	19767141	19767142
chr1	46598790	46598791		chr1	36677518	36677519		chr1	19767860	19767861
chr1	46614190	46614191		chr1	36678889	36678890		chr1	19772786	19772787
chr1	46622422	46622423		chr1	36688910	36688911		chr1	19789935	19789936
chr1	46624213	46624214		chr1	36714044	36714045		chr1	19806667	19806668
chr1	46639551	46639552		chr1	36738263	36738264		chr1	19813354	19813355
chr1	46669231	46669232		chr1	36772660	36772661		chr1	19814280	19814281
chr1	46689298	46689299		chr1	36789475	36789476		chr1	19814640	19814641
chr1	46750519	46750520		chr1	36797539	36797540		chr1	19822023	19822024
chr1	46766774	46766775		chr1	36840388	36840389		chr1	19827567	19827568
chr1	46774071	46774072		chr1	36852367	36852368		chr1	19832112	19832113
chr1	46786136	46786137		chr1	36853085	36853086		chr1	19837084	19837085
chr1	46799398	46799399		chr1	36868161	36868162		chr1	19835343	19835344
chr1	46807796	46807797		chr1	36877736	36877737		chr1	19835940	19835941
chr1	46813870	46813871		chr1	36886629	36886630		chr1	19837925	19837926
chr1	46835807	46835808		chr1	36914446	36914447		chr1	19838491	19838492
chr1	46867891	46867892		chr1	36919789	36919790		chr1	19839363	19839364
chr1	46879585	46879586		chr1	36931090	36931091		chr1	19852635	19852636
chr1	46886179	46886180		chr1	36947913	36947914		chr1	19852999	19853000
chr1	46888337	46888338		chr1	36955047	36955048		chr1	19860389	19860390
chr1	46903354	46903355		chr1	36958354	36958355		chr1	19906300	19906301
chr1	46908361	46908362		chr1	36979811	36979812		chr1	19908715	19908716
chr1	46916077	46916078		chr1	36982806	36982807		chr1	19927625	19927626
chr1	46918680	46918681		chr1	36989459	36989460		chr1	19939671	19939672
chr1	46927439	46927440		chr1	37290464	37290465		chr1	19965761	19965762
chr1	46946866	46946867		chr1	37875882	37875883		chr1	19966707	19966708
chr1	46950762	46950763		chr1	37920732	37920733		chr1	19978079	19978080
chr1	46962149	46962150		chr1	37943151	37943152		chr1	19980167	19980168
chr1	46972443	46972444		chr1	37944040	37944041		chr1	19980566	19980567
chr1	46974617	46974618		chr1	37945000	37945001		chr1	19986167	19986168
chr1	46983056	46983057		chr1	37953056	37953057		chr1	20078949	20078950
chr1	46985949	46985950		chr1	37981111	37981112		chr1	20127085	20127086
chr1	46988407	46988408		chr1	37993416	37993417		chr1	20142691	20142692
chr1	46989567	46989568		chr1	38025780	38025781		chr1	20166779	20166780
chr1	46992620	46992621		chr1	38028759	38028760		chr1	20187716	20187717
chr1	47010836	47010837		chr1	38061969	38061970		chr1	20196523	20196524
chr1	47061196	47061197		chr1	38158082	38158083		chr1	20196898	20196899
chr1	47069896	47069897		chr1	38189566	38189567		chr1	20204489	20204490
chr1	47081754	47081755		chr1	38260984	38260985		chr1	20205247	20205248
chr1	47089827	47089828		chr1	38276887	38276888		chr1	20208477	20208478
chr1	47183380	47183381		chr1	38312075	38312076		chr1	20210728	20210729
chr1	47187576	47187577		chr1	38319008	38319009		chr1	20248624	20248625
chr1	47647068	47647069		chr1	38328205	38328206		chr1	20273030	20273031
chr1	47658677	47658678		chr1	38349943	38349944		chr1	20335206	20335207
chr1	47677646	47677647		chr1	38358460	38358461		chr1	20355971	20355972
chr1	47679172	47679173		chr1	38381412	38381413		chr1	20451302	20451303
chr1	47692507	47692508		chr1	38388622	38388623		chr1	20478619	20478620
chr1	47705034	47705035		chr1	38396116	38396117		chr1	20494292	20494293
chr1	47707444	47707445		chr1	38411949	38411950		chr1	20498012	20498013
chr1	47756634	47756635		chr1	38465246	38465247		chr1	20501435	20501436
chr1	47777593	47777594		chr1	38466475	38466476		chr1	20518264	20518265
chr1	47786172	47786173		chr1	38467320	38467321		chr1	20535836	20535837
chr1	47798215	47798216		chr1	38475139	38475140		chr1	20538612	20538613
chr1	47902105	47902106		chr1	38477212	38477213		chr1	20634973	20634974
chr1	47973724	47973725		chr1	38481131	38481132		chr1	20767220	20767221
chr1	47981363	47981364		chr1	38481616	38481617		chr1	20799818	20799819
chr1	48472674	48472675		chr1	38496126	38496127		chr1	20802651	20802652
chr1	48643075	48643076		chr1	38503302	38503303		chr1	20803174	20803175
chr1	48937922	48937923		chr1	38524771	38524772		chr1	20812885	20812886
chr1	50799050	50799051		chr1	38649024	38649025		chr1	20820886	20820887
chr1	50848015	50848016		chr1	38731442	38731443		chr1	20832677	20832678
chr1	51019723	51019724		chr1	38757778	38757779		chr1	20846286	20846287
chr1	51086751	51086752		chr1	38774703	38774704		chr1	20856949	20856950
chr1	51186351	51186352		chr1	38775955	38775956		chr1	20877951	20877952
chr1	51339433	51339434		chr1	38799037	38799038		chr1	20901709	20901710
chr1	51409592	51409593		chr1	38818915	38818916		chr1	20901977	20901978
chr1	51434066	51434067		chr1	38884135	38884136		chr1	20905738	20905739
chr1	51439788	51439789		chr1	38974195	38974196		chr1	20911519	20911520
chr1	51442375	51442376		chr1	38977791	38977792		chr1	20915631	20915632
chr1	51471297	51471298		chr1	38982120	38982121		chr1	20924066	20924067
chr1	51537873	51537874		chr1	38990024	38990025		chr1	20940394	20940395
chr1	51688368	51688369		chr1	38993621	38993622		chr1	20942998	20942999
chr1	51700813	51700814		chr1	38999723	38999724		chr1	20945023	20945024
chr1	51746580	51746581		chr1	39027629	39027630		chr1	20957405	20957406
chr1	51750387	51750388		chr1	39035796	39035797		chr1	20959620	20959621
chr1	51762668	51762669		chr1	39189662	39189663		chr1	20961075	20961076
chr1	51787402	51787403		chr1	39190173	39190174		chr1	20986552	20986553
chr1	51791762	51791763		chr1	39211262	39211263		chr1	20988941	20988942
chr1	51797172	51797173		chr1	39231370	39231371		chr1	20993279	20993280
chr1	51884119	51884120		chr1	39243383	39243384		chr1	21002206	21002207
chr1	51889370	51889371		chr1	39251986	39251987		chr1	21022950	21022951
chr1	51895815	51895816		chr1	39255429	39255430		chr1	21023704	21023705
chr1	51899777	51899778		chr1	39282206	39282207		chr1	21027090	21027091
chr1	51935471	51935472		chr1	39297641	39297642		chr1	21032016	21032017
chr1	51960145	51960146		chr1	39337663	39337664		chr1	21037069	21037070
chr1	51986111	51986112		chr1	39340323	39340324		chr1	21043241	21043242
chr1	52007676	52007677		chr1	39381119	39381120		chr1	21044841	21044842
chr1	52024964	52024965		chr1	39419200	39419201		chr1	21059750	21059751
chr1	52030516	52030517		chr1	39424799	39424800		chr1	21108896	21108897
chr1	52049360	52049361		chr1	39434938	39434939		chr1	21114865	21114866
chr1	52082712	52082713		chr1	39456222	39456223		chr1	21117652	21117653
chr1	52088323	52088324		chr1	39462677	39462678		chr1	21140677	21140678
chr1	52096960	52096961		chr1	39491989	39491990		chr1	21140818	21140819
chr1	52114073	52114074		chr1	39510489	39510490		chr1	21167453	21167454
chr1	52126839	52126840		chr1	39513481	39513482		chr1	21285137	21285138
chr1	52137659	52137660		chr1	39529415	39529416		chr1	21291664	21291665
chr1	52194049	52194050		chr1	39542132	39542133		chr1	21314771	21314772
chr1	52199266	52199267		chr1	39568545	39568546		chr1	21330535	21330536
chr1	52201119	52201120		chr1	39581270	39581271		chr1	21332363	21332364
chr1	52218415	52218416		chr1	39583120	39583121		chr1	21345723	21345724
chr1	52309953	52309954		chr1	39583903	39583904		chr1	21346610	21346611
chr1	52316601	52316602		chr1	39596279	39596280		chr1	21347122	21347123
chr1	52333733	52333734		chr1	39611251	39611252		chr1	21348638	21348639
chr1	52334503	52334504		chr1	39616742	39616743		chr1	21354470	21354471
chr1	52420668	52420669		chr1	39620650	39620651		chr1	21384867	21384868
chr1	52429512	52429513		chr1	39630889	39630890		chr1	21395762	21395763
chr1	52471972	52471973		chr1	39633618	39633619		chr1	21410779	21410780
chr1	52473121	52473122		chr1	39636598	39636599		chr1	21417598	21417599
chr1	52498120	52498121		chr1	39639748	39639749		chr1	21418023	21418024
chr1	52511016	52511017		chr1	39640442	39640443		chr1	21425671	21425672
chr1	52541614	52541615		chr1	39644728	39644729		chr1	21427105	21427106
chr1	52616015	52616016		chr1	39650307	39650308		chr1	21441882	21441883
chr1	52648124	52648125		chr1	39655390	39655391		chr1	21444568	21444569
chr1	52657412	52657413		chr1	39658036	39658037		chr1	21478307	21478308
chr1	52670095	52670096		chr1	39662716	39662717		chr1	21476247	21476248
chr1	52754135	52754136		chr1	39670392	39670393		chr1	21491910	21491911
chr1	52795684	52795685		chr1	39671820	39671821		chr1	21498167	21498168
chr1	52830380	52830381		chr1	39679726	39679727		chr1	21498921	21498922
chr1	52832958	52832959		chr1	39687081	39687082		chr1	21501447	21501448
chr1	52890036	52890037		chr1	39696772	39696773		chr1	21503944	21503945
chr1	52998233	52998234		chr1	39737936	39737937		chr1	21521783	21521784
chr1	53028757	53028758		chr1	39851435	39851436		chr1	21543657	21543658
chr1	53033608	53033609		chr1	39856059	39856060		chr1	21544286	21544287
chr1	53060561	53060562		chr1	39857984	39857985		chr1	21544781	21544782
chr1	53077852	53077853		chr1	39860532	39860533		chr1	21578938	21578939
chr1	53079979	53079980		chr1	39861104	39861105		chr1	21588037	21588038
chr1	53097697	53097698		chr1	39864435	39864436		chr1	21594975	21594976
chr1	53140708	53140709		chr1	39876755	39876756		chr1	21605197	21605198
chr1	53168816	53168817		chr1	40038779	40038780		chr1	21606692	21606693
chr1	53204796	53204797		chr1	40040213	40040214		chr1	21621432	21621433
chr1	53218036	53218037		chr1	40072138	40072139		chr1	21625711	21625712
chr1	53299458	53299459		chr1	40129503	40129504		chr1	21634297	21634298
chr1	53372228	53372229		chr1	40157151	40157152		chr1	21635181	21635182
chr1	53379461	53379462		chr1	40167694	40167695		chr1	21648627	21648628
chr1	53392871	53392872		chr1	40177330	40177331		chr1	21656037	21656038
chr1	53477088	53477089		chr1	40265104	40265105		chr1	21658664	21658665
chr1	53487039	53487040		chr1	40280525	40280526		chr1	21659574	21659575
chr1	53512812	53512813		chr1	40295655	40295656		chr1	21660988	21660989
chr1	53513764	53513765		chr1	40298131	40298132		chr1	21665060	21665061
chr1	53601339	53601340		chr1	40316912	40316913		chr1	21671115	21671116
chr1	53611989	53611990		chr1	40343198	40343199		chr1	21676611	21676612
chr1	53649186	53649187		chr1	40347286	40347287		chr1	21677221	21677222
chr1	53662324	53662325		chr1	40358473	40358474		chr1	21680472	21680473
chr1	53664232	53664233		chr1	40364773	40364774		chr1	21695301	21695302
chr1	53686061	53686062		chr1	40410234	40410235		chr1	21705658	21705659
chr1	53719986	53719987		chr1	40437080	40437081		chr1	21706300	21706301
chr1	53782568	53782569		chr1	40446375	40446376		chr1	21708198	21708199
chr1	53791654	53791655		chr1	40480137	40480138		chr1	21710072	21710073
chr1	53833436	53833437		chr1	40502445	40502446		chr1	21711564	21711565
chr1	53865632	53865633		chr1	40515137	40515138		chr1	21716561	21716562
chr1	54204745	54204746		chr1	40523182	40523183		chr1	21717410	21717411
chr1	54226506	54226507		chr1	40525330	40525331		chr1	21719206	21719207
chr1	54277467	54277468		chr1	40542769	40542770		chr1	21719895	21719896
chr1	54356422	54356423		chr1	40561283	40561284		chr1	21724374	21724375
chr1	54422861	54422862		chr1	40589067	40589068		chr1	21765057	21765058
chr1	54520513	54520514		chr1	40618854	40618855		chr1	21767462	21767463
chr1	54530411	54530412		chr1	40629038	40629039		chr1	21776828	21776829
chr1	54587427	54587428		chr1	40629936	40629937		chr1	21780270	21780271
chr1	54629357	54629358		chr1	40648732	40648733		chr1	21815575	21815576
chr1	54678541	54678542		chr1	40650108	40650109		chr1	21815639	21815640
chr1	54695506	54695507		chr1	40676287	40676288		chr1	21817404	21817405
chr1	54713974	54713975		chr1	40688034	40688035		chr1	21817930	21817931
chr1	54739645	54739646		chr1	40714323	40714324		chr1	21835483	21835484
chr1	54751482	54751483		chr1	40742348	40742349		chr1	21858078	21858079
chr1	54752983	54752984		chr1	40805527	40805528		chr1	21877289	21877290
chr1	54764070	54764071		chr1	40807532	40807533		chr1	21886265	21886266
chr1	54771956	54771957		chr1	40843457	40843458		chr1	21885887	21885888
chr1	54778650	54778651		chr1	40860910	40860911		chr1	21886523	21886524
chr1	54821565	54821566		chr1	40865848	40865849		chr1	21901180	21901181
chr1	54822934	54822935		chr1	40916718	40916719		chr1	21911560	21911561
chr1	54828639	54828640		chr1	40997251	40997252		chr1	21917314	21917315
chr1	54841491	54841492		chr1	40998658	40998659		chr1	21976081	21976082
chr1	54843049	54843050		chr1	41099807	41099808		chr1	22031704	22031705
chr1	54862978	54862979		chr1	41110986	41110987		chr1	22077083	22077084
chr1	54869532	54869533		chr1	41125018	41125019		chr1	22090646	22090647
chr1	54875296	54875297		chr1	41131538	41131539		chr1	22100184	22100185
chr1	54894911	54894912		chr1	41149654	41149655		chr1	22102653	22102654
chr1	54925124	54925125		chr1	41160176	41160177		chr1	22103654	22103655
chr1	54930510	54930511		chr1	41170601	41170602		chr1	22104226	22104227
chr1	54946398	54946399		chr1	41177544	41177545		chr1	22105022	22105023
chr1	54953982	54953983		chr1	41200794	41200795		chr1	22106478	22106479
chr1	54965487	54965488		chr1	41206338	41206339		chr1	22110476	22110477
chr1	55008324	55008325		chr1	41240277	41240278		chr1	22111034	22111035
chr1	55030844	55030845		chr1	41268407	41268408		chr1	22111620	22111621
chr1	55041197	55041198		chr1	41274748	41274749		chr1	22112088	22112089
chr1	55043546	55043547		chr1	41281400	41281401		chr1	22112552	22112553
chr1	55102319	55102320		chr1	41286732	41286733		chr1	22115919	22115920
chr1	55181399	55181400		chr1	41306865	41306866		chr1	22116730	22116731
chr1	55230522	55230523		chr1	41312713	41312714		chr1	22118404	22118405
chr1	55267015	55267016		chr1	41328525	41328526		chr1	22121369	22121370
chr1	55327250	55327251		chr1	41329430	41329431		chr1	22130985	22130986
chr1	55351195	55351196		chr1	41331966	41331967		chr1	22145837	22145838
chr1	55353397	55353398		chr1	41334165	41334166		chr1	22145110	22145111
chr1	55418449	55418450		chr1	41342173	41342174		chr1	22146443	22146444
chr1	55431872	55431873		chr1	41353203	41353204		chr1	22149050	22149051
chr1	55503604	55503605		chr1	41405294	41405295		chr1	22179805	22179806
chr1	55505203	55505204		chr1	41414404	41414405		chr1	22193373	22193374
chr1	55646152	55646153		chr1	41420967	41420968		chr1	22213434	22213435
chr1	55662911	55662912		chr1	41440804	41440805		chr1	22220629	22220630
chr1	55677936	55677937		chr1	41447224	41447225		chr1	22237542	22237543
chr1	55725353	55725354		chr1	41469498	41469499		chr1	22254477	22254478
chr1	55741367	55741368		chr1	41487137	41487138		chr1	22263354	22263355
chr1	55743249	55743250		chr1	41499388	41499389		chr1	22273659	22273660
chr1	55895227	55895228		chr1	41510172	41510173		chr1	22278732	22278733
chr1	56968484	56968485		chr1	41575787	41575788		chr1	22283135	22283136
chr1	56972096	56972097		chr1	41616885	41616886		chr1	22290447	22290448
chr1	56976437	56976438		chr1	41624367	41624368		chr1	22345614	22345615
chr1	56982775	56982776		chr1	41626449	41626450		chr1	22347824	22347825
chr1	57367769	57367770		chr1	41666678	41666679		chr1	22349595	22349596
chr1	57376399	57376400		chr1	41692713	41692714		chr1	22351012	22351013
chr1	57684518	57684519		chr1	41702573	41702574		chr1	22352578	22352579
chr1	57693379	57693380		chr1	41704094	41704095		chr1	22353665	22353666
chr1	57773291	57773292		chr1	41711666	41711667		chr1	22358147	22358148
chr1	59015885	59015886		chr1	41837443	41837444		chr1	22368070	22368071
chr1	59050064	59050065		chr1	42347828	42347829		chr1	22375568	22375569
chr1	59062714	59062715		chr1	42356603	42356604		chr1	22377977	22377978
chr1	59220973	59220974		chr1	42692282	42692283		chr1	22378468	22378469
chr1	59247686	59247687		chr1	42725399	42725400		chr1	22380702	22380703
chr1	59282396	59282397		chr1	42730634	42730635		chr1	22381066	22381067
chr1	59307332	59307333		chr1	42751283	42751284		chr1	22382781	22382782
chr1	59324086	59324087		chr1	42785924	42785925		chr1	22384719	22384720
chr1	59339053	59339054		chr1	42793958	42793959		chr1	22386897	22386898
chr1	59347324	59347325		chr1	42798379	42798380		chr1	22388937	22388938
chr1	59350953	59350954		chr1	42851054	42851055		chr1	22389481	22389482
chr1	59359335	59359336		chr1	43123833	43123834		chr1	22392082	22392083
chr1	59362413	59362414		chr1	43145822	43145823		chr1	22401196	22401197
chr1	59364905	59364906		chr1	43152545	43152546		chr1	22398255	22398256
chr1	59388440	59388441		chr1	43154510	43154511		chr1	22399631	22399632
chr1	59395525	59395526		chr1	43230433	43230434		chr1	22401767	22401768
chr1	59434229	59434230		chr1	43262010	43262011		chr1	22404444	22404445
chr1	59445512	59445513		chr1	43284979	43284980		chr1	22414722	22414723
chr1	59474304	59474305		chr1	43290330	43290331		chr1	22415869	22415870
chr1	59486267	59486268		chr1	43291038	43291039		chr1	22439524	22439525
chr1	59509715	59509716		chr1	43297063	43297064		chr1	22430351	22430352
chr1	59542355	59542356		chr1	43311088	43311089		chr1	22430674	22430675
chr1	59549887	59549888		chr1	43313951	43313952		chr1	22430909	22430910
chr1	59562261	59562262		chr1	43357321	43357322		chr1	22437928	22437929
chr1	59605326	59605327		chr1	43388724	43388725		chr1	22448219	22448220
chr1	59744551	59744552		chr1	43390005	43390006		chr1	22490128	22490129
chr1	59762431	59762432		chr1	43390930	43390931		chr1	22495473	22495474
chr1	60119004	60119005		chr1	43398021	43398022		chr1	22501080	22501081
chr1	60196697	60196698		chr1	43402365	43402366		chr1	22501356	22501357
chr1	60433001	60433002		chr1	43407572	43407573		chr1	22612341	22612342
chr1	61352952	61352953		chr1	43415242	43415243		chr1	22623641	22623642
chr1	61391242	61391243		chr1	43418435	43418436		chr1	22623318	22623319
chr1	61423863	61423864		chr1	43427315	43427316		chr1	22624272	22624273
chr1	61426532	61426533		chr1	43433052	43433053		chr1	22668845	22668846
chr1	61438681	61438682		chr1	43446466	43446467		chr1	22690506	22690507
chr1	61444771	61444772		chr1	43458054	43458055		chr1	22696121	22696122
chr1	61450205	61450206		chr1	43471566	43471567		chr1	22706828	22706829
chr1	61460120	61460121		chr1	43475194	43475195		chr1	22741409	22741410
chr1	61479088	61479089		chr1	43476956	43476957		chr1	22743497	22743498
chr1	61518639	61518640		chr1	43510929	43510930		chr1	22785890	22785891
chr1	61519767	61519768		chr1	43524896	43524897		chr1	22769908	22769909
chr1	61570025	61570026		chr1	43796185	43796186		chr1	22774332	22774333
chr1	61581303	61581304		chr1	43810078	43810079		chr1	22777391	22777392
chr1	61636201	61636202		chr1	43811094	43811095		chr1	22777784	22777785
chr1	61649159	61649160		chr1	43825736	43825737		chr1	22781446	22781447
chr1	61669234	61669235		chr1	43826693	43826694		chr1	22788273	22788274
chr1	61670203	61670204		chr1	43831717	43831718		chr1	22796605	22796606
chr1	61696512	61696513		chr1	43871202	43871203		chr1	22797175	22797176
chr1	61704219	61704220		chr1	43988128	43988129		chr1	22797475	22797476
chr1	61713159	61713160		chr1	43996048	43996049		chr1	22797878	22797879
chr1	61719148	61719149		chr1	44117128	44117129		chr1	22814557	22814558
chr1	61720468	61720469		chr1	44171635	44171636		chr1	22864377	22864378
chr1	61737006	61737007		chr1	44188051	44188052		chr1	22880864	22880865
chr1	61775923	61775924		chr1	44198005	44198006		chr1	23043894	23043895
chr1	61822621	61822622		chr1	44215805	44215806		chr1	23066618	23066619
chr1	61858599	61858600		chr1	44226754	44226755		chr1	23076966	23076967
chr1	61869594	61869595		chr1	44228710	44228711		chr1	23107147	23107148
chr1	61912375	61912376		chr1	44242040	44242041		chr1	23306542	23306543
chr1	61927342	61927343		chr1	44249531	44249532		chr1	23298424	23298425
chr1	62174739	62174740		chr1	44265601	44265602		chr1	23302731	23302732
chr1	62247163	62247164		chr1	44300984	44300985		chr1	23302989	23302990
chr1	62445710	62445711		chr1	44318525	44318526		chr1	23303365	23303366
chr1	62803620	62803621		chr1	44319155	44319156		chr1	23310597	23310598
chr1	62890389	62890390		chr1	44330542	44330543		chr1	23311386	23311387
chr1	63004982	63004983		chr1	44331268	44331269		chr1	23317567	23317568
chr1	63087883	63087884		chr1	44340240	44340241		chr1	23323911	23323912
chr1	63142818	63142819		chr1	44350712	44350713		chr1	23324724	23324725
chr1	63156241	63156242		chr1	44400640	44400641		chr1	23330986	23330987
chr1	63782757	63782758		chr1	44412383	44412384		chr1	23355444	23355445
chr1	63788412	63788413		chr1	44423961	44423962		chr1	23340531	23340532
chr1	63832956	63832957		chr1	44440430	44440431		chr1	23347216	23347217
chr1	64971295	64971296		chr1	44443437	44443438		chr1	23348286	23348287
chr1	65223163	65223164		chr1	44457191	44457192		chr1	23353802	23353803
chr1	65329965	65329966		chr1	44460697	44460698		chr1	23372318	23372319
chr1	65331021	65331022		chr1	44471655	44471656		chr1	23376435	23376436
chr1	65366554	65366555		chr1	44480481	44480482		chr1	23425291	23425292
chr1	65422809	65422810		chr1	44501989	44501990		chr1	23429336	23429337
chr1	65487681	65487682		chr1	44513949	44513950		chr1	23444703	23444704
chr1	65531573	65531574		chr1	44559503	44559504		chr1	23474885	23474886
chr1	65549195	65549196		chr1	44693049	44693050		chr1	23475906	23475907
chr1	65579408	65579409		chr1	44704030	44704031		chr1	23477154	23477155
chr1	65607358	65607359		chr1	44741945	44741946		chr1	23498058	23498059
chr1	65624737	65624738		chr1	44756410	44756411		chr1	23487882	23487883
chr1	65629217	65629218		chr1	44767451	44767452		chr1	23491211	23491212
chr1	65631540	65631541		chr1	44782264	44782265		chr1	23493895	23493896
chr1	65632343	65632344		chr1	44817519	44817520		chr1	23496407	23496408
chr1	65690598	65690599		chr1	44819059	44819060		chr1	23504883	23504884
chr1	65733221	65733222		chr1	44951551	44951552		chr1	23525140	23525141
chr1	65742456	65742457		chr1	44987305	44987306		chr1	23541306	23541307
chr1	65743591	65743592		chr1	44992498	44992499		chr1	23551738	23551739
chr1	65744978	65744979		chr1	44997973	44997974		chr1	23564453	23564454
chr1	65749895	65749896		chr1	45075508	45075509		chr1	23578456	23578457
chr1	65755420	65755421		chr1	45076000	45076001		chr1	23582983	23582984
chr1	65758913	65758914		chr1	45085673	45085674		chr1	23585158	23585159
chr1	65774982	65774983		chr1	45094276	45094277		chr1	23586468	23586469
chr1	65775864	65775865		chr1	45095226	45095227		chr1	23590109	23590110
chr1	65783716	65783717		chr1	45103694	45103695		chr1	23603341	23603342
chr1	65805880	65805881		chr1	45140210	45140211		chr1	23661128	23661129
chr1	65838299	65838300		chr1	45142262	45142263		chr1	23667075	23667076
chr1	65843983	65843984		chr1	45187821	45187822		chr1	23671756	23671757
chr1	65885875	65885876		chr1	45196860	45196861		chr1	23693607	23693608
chr1	65903499	65903500		chr1	45199241	45199242		chr1	23697692	23697693
chr1	65906493	65906494		chr1	45257143	45257144		chr1	23700576	23700577
chr1	65933422	65933423		chr1	45259432	45259433		chr1	23703812	23703813
chr1	65935379	65935380		chr1	45265735	45265736		chr1	23709628	23709629
chr1	65943288	65943289		chr1	45267831	45267832		chr1	23716432	23716433
chr1	65978132	65978133		chr1	45273641	45273642		chr1	23720982	23720983
chr1	65995701	65995702		chr1	45275123	45275124		chr1	23730003	23730004
chr1	66005553	66005554		chr1	45285252	45285253		chr1	23732650	23732651
chr1	66020098	66020099		chr1	45296798	45296799		chr1	23738326	23738327
chr1	66095688	66095689		chr1	45308913	45308914		chr1	23744207	23744208
chr1	66153621	66153622		chr1	45328755	45328756		chr1	23746380	23746381
chr1	66285236	66285237		chr1	45362201	45362202		chr1	23746665	23746666
chr1	66999798	66999799		chr1	45373973	45373974		chr1	23748830	23748831
chr1	67205059	67205060		chr1	45375099	45375100		chr1	23762895	23762896
chr1	67223415	67223416		chr1	45413001	45413002		chr1	23763532	23763533
chr1	67224332	67224333		chr1	45436106	45436107		chr1	23770948	23770949
chr1	67235740	67235741		chr1	45451038	45451039		chr1	23774433	23774434
chr1	67245804	67245805		chr1	45501564	45501565		chr1	23775654	23775655
chr1	67388818	67388819		chr1	45503366	45503367		chr1	23778368	23778369
chr1	67468074	67468075		chr1	45504821	45504822		chr1	23786301	23786302
chr1	67544220	67544221		chr1	45638393	45638394		chr1	23805513	23805514
chr1	67554586	67554587		chr1	45732155	45732156		chr1	23800100	23800101
chr1	67599064	67599065		chr1	45750715	45750716		chr1	23800816	23800817
chr1	67614963	67614964		chr1	45757817	45757818		chr1	23806714	23806715
chr1	67656963	67656964		chr1	45764132	45764133		chr1	23809898	23809899
chr1	67658487	67658488		chr1	45770729	45770730		chr1	23811651	23811652
chr1	67821864	67821865		chr1	45795316	45795317		chr1	23812651	23812652
chr1	67842256	67842257		chr1	45836624	45836625		chr1	23820812	23820813
chr1	67899196	67899197		chr1	45876793	45876794		chr1	23823468	23823469
chr1	67905114	67905115		chr1	45890342	45890343		chr1	23823863	23823864
chr1	67945022	67945023		chr1	45895410	45895411		chr1	23831820	23831821
chr1	67966320	67966321		chr1	45913031	45913032		chr1	23831654	23831655
chr1	67972523	67972524		chr1	45920059	45920060		chr1	23840900	23840901
chr1	68005647	68005648		chr1	45943928	45943929		chr1	23908541	23908542
chr1	68025091	68025092		chr1	45954423	45954424		chr1	23855539	23855540
chr1	68036276	68036277		chr1	45964484	45964485		chr1	23861708	23861709
chr1	68055413	68055414		chr1	45967322	45967323		chr1	23864055	23864056
chr1	68112491	68112492		chr1	45988702	45988703		chr1	23866526	23866527
chr1	68125968	68125969		chr1	46002561	46002562		chr1	23871702	23871703
chr1	68140491	68140492		chr1	46008276	46008277		chr1	23882640	23882641
chr1	68148813	68148814		chr1	46009646	46009647		chr1	23892891	23892892
chr1	68160892	68160893		chr1	46016459	46016460		chr1	23893767	23893768
chr1	68166631	68166632		chr1	46030053	46030054		chr1	23893831	23893832
chr1	68172234	68172235		chr1	46039198	46039199		chr1	23894352	23894353
chr1	68176345	68176346		chr1	46049128	46049129		chr1	23895633	23895634
chr1	68177534	68177535		chr1	46147695	46147696		chr1	23899444	23899445
chr1	68179235	68179236		chr1	46148313	46148314		chr1	23903785	23903786
chr1	68188621	68188622		chr1	46189208	46189209		chr1	23907640	23907641
chr1	68199790	68199791		chr1	46197712	46197713		chr1	23914717	23914718
chr1	68202094	68202095		chr1	46218394	46218395		chr1	23917273	23917274
chr1	68215560	68215561		chr1	46219414	46219415		chr1	23918490	23918491
chr1	68225896	68225897		chr1	46235057	46235058		chr1	23921578	23921579
chr1	68298879	68298880		chr1	46247198	46247199		chr1	23923859	23923860
chr1	68364020	68364021		chr1	46256799	46256800		chr1	23926184	23926185
chr1	68628434	68628435		chr1	46270622	46270623		chr1	23943873	23943874
chr1	68758133	68758134		chr1	46309392	46309393		chr1	23940922	23940923
chr1	69965085	69965086		chr1	46329189	46329190		chr1	23943518	23943519
chr1	69988782	69988783		chr1	46342062	46342063		chr1	23945377	23945378
chr1	69989774	69989775		chr1	46350517	46350518		chr1	23945775	23945776
chr1	70005844	70005845		chr1	46395219	46395220		chr1	23946686	23946687
chr1	70032779	70032780		chr1	46396508	46396509		chr1	23949213	23949214
chr1	70097388	70097389		chr1	46420318	46420319		chr1	23953900	23953901
chr1	70394122	70394123		chr1	46426707	46426708		chr1	23961556	23961557
chr1	70507455	70507456		chr1	46465369	46465370		chr1	23964599	23964600
chr1	70685796	70685797		chr1	46491998	46491999		chr1	23975710	23975711
chr1	70876532	70876533		chr1	46505462	46505463		chr1	23977890	23977891
chr1	70914762	70914763		chr1	46519234	46519235		chr1	23991603	23991604
chr1	70925748	70925749		chr1	46531287	46531288		chr1	23993865	23993866
chr1	70994373	70994374		chr1	46536201	46536202		chr1	24046606	24046607
chr1	71027048	71027049		chr1	46562253	46562254		chr1	24011311	24011312
chr1	71141549	71141550		chr1	46595423	46595424		chr1	24011786	24011787
chr1	71151140	71151141		chr1	46614230	46614231		chr1	24012259	24012260
chr1	71218749	71218750		chr1	46622205	46622206		chr1	24018019	24018020
chr1	71239424	71239425		chr1	46624061	46624062		chr1	24022146	24022147
chr1	71356279	71356280		chr1	46639218	46639219		chr1	24021289	24021290
chr1	71362871	71362872		chr1	46640400	46640401		chr1	24025211	24025212
chr1	71375293	71375294		chr1	46665360	46665361		chr1	24041374	24041375
chr1	71451539	71451540		chr1	46671381	46671382		chr1	24041813	24041814
chr1	71504862	71504863		chr1	46677193	46677194		chr1	24042151	24042152
chr1	74663889	74663890		chr1	46710766	46710767		chr1	24042996	24042997
chr1	75197332	75197333		chr1	46712085	46712086		chr1	24044380	24044381
chr1	75820076	75820077		chr1	46750062	46750063		chr1	24044757	24044758
chr1	75840122	75840123		chr1	46764701	46764702		chr1	24046900	24046901
chr1	75889592	75889593		chr1	46766693	46766694		chr1	24047197	24047198
chr1	75935410	75935411		chr1	46773447	46773448		chr1	24059008	24059009
chr1	75938265	75938266		chr1	46785359	46785360		chr1	24068824	24068825
chr1	75969216	75969217		chr1	46786570	46786571		chr1	24102968	24102969
chr1	75986703	75986704		chr1	46799436	46799437		chr1	24116425	24116426
chr1	75987576	75987577		chr1	46804869	46804870		chr1	24118978	24118979
chr1	76080511	76080512		chr1	46813306	46813307		chr1	24119786	24119787
chr1	76105992	76105993		chr1	46835576	46835577		chr1	24125994	24125995
chr1	76138642	76138643		chr1	46867932	46867933		chr1	24128231	24128232
chr1	76159169	76159170		chr1	46873190	46873191		chr1	24131036	24131037
chr1	76173107	76173108		chr1	46886205	46886206		chr1	24134306	24134307
chr1	76186714	76186715		chr1	46887627	46887628		chr1	24136657	24136658
chr1	76230094	76230095		chr1	46888579	46888580		chr1	24137520	24137521
chr1	76250237	76250238		chr1	46903472	46903473		chr1	24143376	24143377
chr1	76262553	76262554		chr1	46908496	46908497		chr1	24143842	24143843
chr1	76540555	76540556		chr1	46915721	46915722		chr1	24150796	24150797
chr1	77788539	77788540		chr1	46927477	46927478		chr1	24152702	24152703
chr1	77816046	77816047		chr1	46946548	46946549		chr1	24154457	24154458
chr1	78071416	78071417		chr1	46950542	46950543		chr1	24157228	24157229
chr1	78171246	78171247		chr1	46962451	46962452		chr1	24164812	24164813
chr1	78195156	78195157		chr1	46972274	46972275		chr1	24168103	24168104
chr1	78197983	78197984		chr1	46974629	46974630		chr1	24172319	24172320
chr1	78210539	78210540		chr1	46982883	46982884		chr1	24192419	24192420
chr1	78222214	78222215		chr1	46985896	46985897		chr1	24194712	24194713
chr1	78245512	78245513		chr1	46993647	46993648		chr1	24193901	24193902
chr1	78298443	78298444		chr1	47002211	47002212		chr1	24195435	24195436
chr1	78354175	78354176		chr1	47010668	47010669		chr1	24196343	24196344
chr1	78449278	78449279		chr1	47011705	47011706		chr1	24199175	24199176
chr1	78475540	78475541		chr1	47020739	47020740		chr1	24225714	24225715
chr1	78499096	78499097		chr1	47048123	47048124		chr1	24231522	24231523
chr1	78521418	78521419		chr1	47061092	47061093		chr1	24236142	24236143
chr1	78537589	78537590		chr1	47070083	47070084		chr1	24241868	24241869
chr1	78557152	78557153		chr1	47081459	47081460		chr1	24247055	24247056
chr1	81970891	81970892		chr1	47089962	47089963		chr1	24258508	24258509
chr1	83614159	83614160		chr1	47136171	47136172		chr1	24255669	24255670
chr1	83640310	83640311		chr1	47182826	47182827		chr1	24259620	24259621
chr1	84326506	84326507		chr1	47187464	47187465		chr1	24263537	24263538
chr1	84367370	84367371		chr1	47646818	47646819		chr1	24287229	24287230
chr1	84384742	84384743		chr1	47647836	47647837		chr1	24281281	24281282
chr1	84386191	84386192		chr1	47658651	47658652		chr1	24281847	24281848
chr1	84398226	84398227		chr1	47660219	47660220		chr1	24284674	24284675
chr1	84464501	84464502		chr1	47677695	47677696		chr1	24285409	24285410
chr1	84474619	84474620		chr1	47679203	47679204		chr1	24287896	24287897
chr1	84536970	84536971		chr1	47693261	47693262		chr1	24288447	24288448
chr1	84544694	84544695		chr1	47698165	47698166		chr1	24303706	24303707
chr1	84569196	84569197		chr1	47699416	47699417		chr1	24307391	24307392
chr1	84745027	84745028		chr1	47703360	47703361		chr1	24308073	24308074
chr1	84764999	84765000		chr1	47704963	47704964		chr1	24345456	24345457
chr1	84831537	84831538		chr1	47707306	47707307		chr1	24373227	24373228
chr1	84843533	84843534		chr1	47710781	47710782		chr1	24397683	24397684
chr1	84893373	84893374		chr1	47723146	47723147		chr1	24410719	24410720
chr1	84947189	84947190		chr1	47756525	47756526		chr1	24425929	24425930
chr1	85040234	85040235		chr1	47780182	47780183		chr1	24429942	24429943
chr1	85049091	85049092		chr1	47789272	47789273		chr1	24430503	24430504
chr1	85069408	85069409		chr1	47798562	47798563		chr1	24435515	24435516
chr1	85086737	85086738		chr1	47804058	47804059		chr1	24438958	24438959
chr1	85098991	85098992		chr1	47817153	47817154		chr1	24476866	24476867
chr1	85105730	85105731		chr1	47828705	47828706		chr1	24516587	24516588
chr1	85109088	85109089		chr1	47844003	47844004		chr1	24518501	24518502
chr1	85138370	85138371		chr1	47848111	47848112		chr1	24525999	24526000
chr1	85152236	85152237		chr1	47898299	47898300		chr1	24526104	24526105
chr1	85158527	85158528		chr1	48642872	48642873		chr1	24577325	24577326
chr1	85164454	85164455		chr1	51019708	51019709		chr1	24581695	24581696
chr1	85175024	85175025		chr1	51133045	51133046		chr1	24601653	24601654
chr1	85187222	85187223		chr1	51177688	51177689		chr1	24621164	24621165
chr1	85410816	85410817		chr1	51186334	51186335		chr1	24637721	24637722
chr1	85463161	85463162		chr1	51307768	51307769		chr1	24649111	24649112
chr1	85514246	85514247		chr1	51318252	51318253		chr1	24674467	24674468
chr1	85527939	85527940		chr1	51339418	51339419		chr1	24690619	24690620
chr1	85615633	85615634		chr1	51346923	51346924		chr1	24692160	24692161
chr1	85638578	85638579		chr1	51427343	51427344		chr1	24718490	24718491
chr1	85661659	85661660		chr1	51433038	51433039		chr1	24741324	24741325
chr1	85685890	85685891		chr1	51439524	51439525		chr1	24750834	24750835
chr1	85690937	85690938		chr1	51447795	51447796		chr1	24754015	24754016
chr1	85710254	85710255		chr1	51510461	51510462		chr1	24766001	24766002
chr1	85725487	85725488		chr1	51537593	51537594		chr1	24779544	24779545
chr1	85742560	85742561		chr1	51688291	51688292		chr1	24790277	24790278
chr1	85744917	85744918		chr1	51696338	51696339		chr1	24807780	24807781
chr1	86042785	86042786		chr1	51701254	51701255		chr1	24808553	24808554
chr1	86095010	86095011		chr1	51707188	51707189		chr1	24813386	24813387
chr1	86174381	86174382		chr1	51713162	51713163		chr1	24828286	24828287
chr1	86875373	86875374		chr1	51731422	51731423		chr1	24830082	24830083
chr1	86926980	86926981		chr1	51750453	51750454		chr1	24833924	24833925
chr1	87018296	87018297		chr1	51762719	51762720		chr1	24860698	24860699
chr1	87170318	87170319		chr1	51769968	51769969		chr1	24862539	24862540
chr1	87222093	87222094		chr1	51787144	51787145		chr1	24867609	24867610
chr1	87240228	87240229		chr1	51792186	51792187		chr1	24878539	24878540
chr1	87245156	87245157		chr1	51797297	51797298		chr1	24913085	24913086
chr1	87258674	87258675		chr1	51884341	51884342		chr1	24917611	24917612
chr1	87382852	87382853		chr1	51888914	51888915		chr1	24918513	24918514
chr1	87399674	87399675		chr1	51895698	51895699		chr1	24927350	24927351
chr1	87405326	87405327		chr1	51899478	51899479		chr1	24932496	24932497
chr1	87440076	87440077		chr1	51911592	51911593		chr1	24968267	24968268
chr1	87453201	87453202		chr1	51914558	51914559		chr1	24971289	24971290
chr1	87457633	87457634		chr1	51935295	51935296		chr1	24972516	24972517
chr1	87463432	87463433		chr1	51953541	51953542		chr1	24982472	24982473
chr1	87489297	87489298		chr1	51954392	51954393		chr1	25010237	25010238
chr1	87496958	87496959		chr1	51975559	51975560		chr1	25010563	25010564
chr1	87596388	87596389		chr1	51981464	51981465		chr1	25015402	25015403
chr1	87617716	87617717		chr1	51986062	51986063		chr1	25019410	25019411
chr1	87750560	87750561		chr1	52000420	52000421		chr1	25021617	25021618
chr1	87797604	87797605		chr1	52024604	52024605		chr1	25031973	25031974
chr1	87800108	87800109		chr1	52030868	52030869		chr1	25031454	25031455
chr1	87901344	87901345		chr1	52035611	52035612		chr1	25032277	25032278
chr1	89533045	89533046		chr1	52041625	52041626		chr1	25035607	25035608
chr1	89989736	89989737		chr1	52044607	52044608		chr1	25036281	25036282
chr1	90003761	90003762		chr1	52073302	52073303		chr1	25036541	25036542
chr1	90011362	90011363		chr1	52088260	52088261		chr1	25051463	25051464
chr1	90016651	90016652		chr1	52088981	52088982		chr1	25053860	25053861
chr1	90074124	90074125		chr1	52096242	52096243		chr1	25054178	25054179
chr1	90098355	90098356		chr1	52097573	52097574		chr1	25062408	25062409
chr1	90118356	90118357		chr1	52114106	52114107		chr1	25067974	25067975
chr1	90167513	90167514		chr1	52115087	52115088		chr1	25069673	25069674
chr1	90185500	90185501		chr1	52116428	52116429		chr1	25071372	25071373
chr1	90228731	90228732		chr1	52127023	52127024		chr1	25074643	25074644
chr1	90252307	90252308		chr1	52137438	52137439		chr1	25078819	25078820
chr1	90289570	90289571		chr1	52155977	52155978		chr1	25080554	25080555
chr1	90304902	90304903		chr1	52185022	52185023		chr1	25089372	25089373
chr1	90330239	90330240		chr1	52191838	52191839		chr1	25096743	25096744
chr1	90344497	90344498		chr1	52198510	52198511		chr1	25119585	25119586
chr1	90360406	90360407		chr1	52199757	52199758		chr1	25130412	25130413
chr1	90361853	90361854		chr1	52202645	52202646		chr1	25174836	25174837
chr1	90366592	90366593		chr1	52204592	52204593		chr1	25184171	25184172
chr1	90372364	90372365		chr1	52210732	52210733		chr1	25216027	25216028
chr1	90394893	90394894		chr1	52215456	52215457		chr1	25236306	25236307
chr1	90406956	90406957		chr1	52217390	52217391		chr1	25237735	25237736
chr1	90418908	90418909		chr1	52218444	52218445		chr1	25279030	25279031
chr1	90440927	90440928		chr1	52309739	52309740		chr1	25293260	25293261
chr1	90528507	90528508		chr1	52316512	52316513		chr1	25296811	25296812
chr1	91057190	91057191		chr1	52317711	52317712		chr1	25349282	25349283
chr1	91212471	91212472		chr1	52325760	52325761		chr1	25364074	25364075
chr1	91292607	91292608		chr1	52333527	52333528		chr1	25393076	25393077
chr1	91368418	91368419		chr1	52340957	52340958		chr1	25400435	25400436
chr1	91391748	91391749		chr1	52420676	52420677		chr1	25407015	25407016
chr1	91440136	91440137		chr1	52429943	52429944		chr1	25408896	25408897
chr1	91487816	91487817		chr1	52432338	52432339		chr1	25417512	25417513
chr1	91870180	91870181		chr1	52444625	52444626		chr1	25541981	25541982
chr1	91894066	91894067		chr1	52471973	52471974		chr1	25542703	25542704
chr1	91970422	91970423		chr1	52473304	52473305		chr1	25543687	25543688
chr1	91986516	91986517		chr1	52497476	52497477		chr1	25547392	25547393
chr1	92021758	92021759		chr1	52511153	52511154		chr1	25550084	25550085
chr1	92044397	92044398		chr1	52523721	52523722		chr1	25567009	25567010
chr1	92058309	92058310		chr1	52541606	52541607		chr1	25580561	25580562
chr1	92067742	92067743		chr1	52547928	52547929		chr1	25583012	25583013
chr1	92076535	92076536		chr1	52585502	52585503		chr1	25582656	25582657
chr1	92077707	92077708		chr1	52606921	52606922		chr1	25582892	25582893
chr1	92117319	92117320		chr1	52616131	52616132		chr1	25583351	25583352
chr1	92150640	92150641		chr1	52648897	52648898		chr1	25605084	25605085
chr1	92163239	92163240		chr1	52657130	52657131		chr1	25597644	25597645
chr1	92172055	92172056		chr1	52669901	52669902		chr1	25598097	25598098
chr1	92180844	92180845		chr1	52706289	52706290		chr1	25601565	25601566
chr1	92181871	92181872		chr1	52719386	52719387		chr1	25605107	25605108
chr1	92196972	92196973		chr1	52754037	52754038		chr1	25605563	25605564
chr1	92198148	92198149		chr1	52794259	52794260		chr1	25609726	25609727
chr1	92229120	92229121		chr1	52796152	52796153		chr1	25606749	25606750
chr1	92230424	92230425		chr1	52830593	52830594		chr1	25609690	25609691
chr1	92270214	92270215		chr1	52832357	52832358		chr1	25610843	25610844
chr1	92294153	92294154		chr1	52833048	52833049		chr1	25612174	25612175
chr1	92338299	92338300		chr1	52867587	52867588		chr1	25627468	25627469
chr1	92350414	92350415		chr1	52890075	52890076		chr1	25628116	25628117
chr1	92382646	92382647		chr1	52977352	52977353		chr1	25628736	25628737
chr1	92545884	92545885		chr1	52998992	52998993		chr1	25629047	25629048
chr1	92657874	92657875		chr1	53020252	53020253		chr1	25629113	25629114
chr1	92783772	92783773		chr1	53028671	53028672		chr1	25647807	25647808
chr1	92876416	92876417		chr1	53030124	53030125		chr1	25648754	25648755
chr1	92912498	92912499		chr1	53033842	53033843		chr1	25667082	25667083
chr1	92925579	92925580		chr1	53079961	53079962		chr1	25667429	25667430
chr1	92950543	92950544		chr1	53097539	53097540		chr1	25682766	25682767
chr1	93119820	93119821		chr1	53102532	53102533		chr1	25687968	25687969
chr1	93166860	93166861		chr1	53140609	53140610		chr1	25694508	25694509
chr1	93176202	93176203		chr1	53143184	53143185		chr1	25695888	25695889
chr1	93213846	93213847		chr1	53164218	53164219		chr1	25696646	25696647
chr1	93222179	93222180		chr1	53168734	53168735		chr1	25736832	25736833
chr1	93251015	93251016		chr1	53193298	53193299		chr1	25738743	25738744
chr1	93270577	93270578		chr1	53204874	53204875		chr1	25737724	25737725
chr1	93288608	93288609		chr1	53217510	53217511		chr1	25738664	25738665
chr1	93297319	93297320		chr1	53298763	53298764		chr1	25739152	25739153
chr1	93317527	93317528		chr1	53299996	53299997		chr1	25739565	25739566
chr1	93320027	93320028		chr1	53307716	53307717		chr1	25740960	25740961
chr1	93369336	93369337		chr1	53310828	53310829		chr1	25741614	25741615
chr1	93388369	93388370		chr1	53318683	53318684		chr1	25743969	25743970
chr1	93390213	93390214		chr1	53370904	53370905		chr1	25744321	25744322
chr1	93409112	93409113		chr1	53372002	53372003		chr1	25744862	25744863
chr1	93415800	93415801		chr1	53378157	53378158		chr1	25745202	25745203
chr1	93422937	93422938		chr1	53379426	53379427		chr1	25745518	25745519
chr1	93436854	93436855		chr1	53477024	53477025		chr1	25745785	25745786
chr1	93438653	93438654		chr1	53486590	53486591		chr1	25746044	25746045
chr1	93456505	93456506		chr1	53512987	53512988		chr1	25746737	25746738
chr1	93491232	93491233		chr1	53517920	53517921		chr1	25747855	25747856
chr1	93498796	93498797		chr1	53601317	53601318		chr1	25748251	25748252
chr1	93508328	93508329		chr1	53629190	53629191		chr1	25748684	25748685
chr1	93824057	93824058		chr1	53649171	53649172		chr1	25749022	25749023
chr1	94033121	94033122		chr1	53654945	53654946		chr1	25754839	25754840
chr1	94057555	94057556		chr1	53662348	53662349		chr1	25761895	25761896
chr1	94130409	94130410		chr1	53664357	53664358		chr1	25768230	25768231
chr1	94138043	94138044		chr1	53686371	53686372		chr1	25772046	25772047
chr1	94147235	94147236		chr1	53719980	53719981		chr1	25800622	25800623
chr1	94311757	94311758		chr1	53782105	53782106		chr1	25844478	25844479
chr1	94329607	94329608		chr1	53826597	53826598		chr1	25847206	25847207
chr1	94713110	94713111		chr1	53833339	53833340		chr1	25851217	25851218
chr1	94883697	94883698		chr1	54226385	54226386		chr1	25853448	25853449
chr1	95045673	95045674		chr1	54281335	54281336		chr1	25858994	25858995
chr1	95100754	95100755		chr1	54301672	54301673		chr1	25859238	25859239
chr1	95200984	95200985		chr1	54355753	54355754		chr1	25863771	25863772
chr1	95273640	95273641		chr1	54356993	54356994		chr1	25875121	25875122
chr1	95392769	95392770		chr1	54364828	54364829		chr1	25888931	25888932
chr1	95516741	95516742		chr1	54365800	54365801		chr1	25895694	25895695
chr1	95527283	95527284		chr1	54396623	54396624		chr1	25899542	25899543
chr1	95550191	95550192		chr1	54408366	54408367		chr1	25913260	25913261
chr1	95551838	95551839		chr1	54409292	54409293		chr1	25935186	25935187
chr1	95559113	95559114		chr1	54422540	54422541		chr1	25942299	25942300
chr1	95560203	95560204		chr1	54428090	54428091		chr1	25942636	25942637
chr1	95581408	95581409		chr1	54438657	54438658		chr1	26031247	26031248
chr1	95585013	95585014		chr1	54513683	54513684		chr1	26021867	26021868
chr1	95588032	95588033		chr1	54520255	54520256		chr1	26034189	26034190
chr1	95604105	95604106		chr1	54530152	54530153		chr1	26034896	26034897
chr1	95633444	95633445		chr1	54562558	54562559		chr1	26037608	26037609
chr1	95634557	95634558		chr1	54574078	54574079		chr1	26038396	26038397
chr1	95645125	95645126		chr1	54587375	54587376		chr1	26174192	26174193
chr1	95699320	95699321		chr1	54629009	54629010		chr1	26087386	26087387
chr1	95723666	95723667		chr1	54666955	54666956		chr1	26092475	26092476
chr1	95728689	95728690		chr1	54668102	54668103		chr1	26098208	26098209
chr1	95743907	95743908		chr1	54678673	54678674		chr1	26109134	26109135
chr1	95750414	95750415		chr1	54685398	54685399		chr1	26126382	26126383
chr1	95763439	95763440		chr1	54696796	54696797		chr1	26127430	26127431
chr1	95770347	95770348		chr1	54738679	54738680		chr1	26129534	26129535
chr1	98386417	98386418		chr1	54739596	54739597		chr1	26133987	26133988
chr1	99730023	99730024		chr1	54750667	54750668		chr1	26147034	26147035
chr1	99871241	99871242		chr1	54751587	54751588		chr1	26156311	26156312
chr1	100025993	100025994		chr1	54772046	54772047		chr1	26159016	26159017
chr1	100039231	100039232		chr1	54793170	54793171		chr1	26164650	26164651
chr1	100052853	100052854		chr1	54820864	54820865		chr1	26171824	26171825
chr1	100065458	100065459		chr1	54821798	54821799		chr1	26185189	26185190
chr1	100111348	100111349		chr1	54822737	54822738		chr1	26181692	26181693
chr1	100170267	100170268		chr1	54843027	54843028		chr1	26183237	26183238
chr1	100182775	100182776		chr1	54851015	54851016		chr1	26183647	26183648
chr1	100211516	100211517		chr1	54862246	54862247		chr1	26185068	26185069
chr1	100266284	100266285		chr1	54869703	54869704		chr1	26187968	26187969
chr1	100274640	100274641		chr1	54875315	54875316		chr1	26199927	26199928
chr1	100301900	100301901		chr1	54877589	54877590		chr1	26206409	26206410
chr1	100315144	100315145		chr1	54887073	54887074		chr1	26216346	26216347
chr1	100408899	100408900		chr1	54894760	54894761		chr1	26222427	26222428
chr1	100435255	100435256		chr1	54930440	54930441		chr1	26229959	26229960
chr1	100458781	100458782		chr1	54943035	54943036		chr1	26229236	26229237
chr1	100595928	100595929		chr1	54946230	54946231		chr1	26229873	26229874
chr1	100712455	100712456		chr1	54953859	54953860		chr1	26230836	26230837
chr1	100789296	100789297		chr1	54965484	54965485		chr1	26234536	26234537
chr1	100791175	100791176		chr1	54976980	54976981		chr1	26237819	26237820
chr1	100807590	100807591		chr1	55008405	55008406		chr1	26244588	26244589
chr1	100827213	100827214		chr1	55030840	55030841		chr1	26245188	26245189
chr1	100831450	100831451		chr1	55040849	55040850		chr1	26250965	26250966
chr1	100851617	100851618		chr1	55043521	55043522		chr1	26259167	26259168
chr1	100861663	100861664		chr1	55102254	55102255		chr1	26275360	26275361
chr1	100884634	100884635		chr1	55105769	55105770		chr1	26282820	26282821
chr1	100900478	100900479		chr1	55182834	55182835		chr1	26281069	26281070
chr1	101251421	101251422		chr1	55230379	55230380		chr1	26403201	26403202
chr1	101252685	101252686		chr1	55267210	55267211		chr1	26319249	26319250
chr1	101415198	101415199		chr1	55327044	55327045		chr1	26323650	26323651
chr1	101493285	101493286		chr1	55351037	55351038		chr1	26325425	26325426
chr1	101537323	101537324		chr1	55364524	55364525		chr1	26332232	26332233
chr1	101584955	101584956		chr1	55393494	55393495		chr1	26336741	26336742
chr1	101594029	101594030		chr1	55431608	55431609		chr1	26342096	26342097
chr1	101596666	101596667		chr1	55492827	55492828		chr1	26343528	26343529
chr1	101701857	101701858		chr1	55501820	55501821		chr1	26345370	26345371
chr1	101723637	101723638		chr1	55504833	55504834		chr1	26359448	26359449
chr1	101749202	101749203		chr1	55606424	55606425		chr1	26368696	26368697
chr1	104072562	104072563		chr1	55646223	55646224		chr1	26370861	26370862
chr1	105318499	105318500		chr1	55662442	55662443		chr1	26376553	26376554
chr1	105646448	105646449		chr1	55669002	55669003		chr1	26375018	26375019
chr1	107587444	107587445		chr1	55672059	55672060		chr1	26375673	26375674
chr1	107600499	107600500		chr1	55677158	55677159		chr1	26376552	26376553
chr1	108559327	108559328		chr1	55682160	55682161		chr1	26380598	26380599
chr1	108622499	108622500		chr1	55710309	55710310		chr1	26387466	26387467
chr1	108627827	108627828		chr1	55725299	55725300		chr1	26401419	26401420
chr1	108642645	108642646		chr1	55742626	55742627		chr1	26421381	26421382
chr1	108664234	108664235		chr1	55895208	55895209		chr1	26428211	26428212
chr1	108752022	108752023		chr1	55940333	55940334		chr1	26429050	26429051
chr1	108811790	108811791		chr1	56968468	56968469		chr1	26431173	26431174
chr1	108870354	108870355		chr1	56976631	56976632		chr1	26436716	26436717
chr1	108967836	108967837		chr1	56982299	56982300		chr1	26440938	26440939
chr1	109047792	109047793		chr1	57376561	57376562		chr1	26452214	26452215
chr1	109063203	109063204		chr1	57672188	57672189		chr1	26465751	26465752
chr1	109072447	109072448		chr1	57683413	57683414		chr1	26467384	26467385
chr1	109076817	109076818		chr1	57684572	57684573		chr1	26468488	26468489
chr1	109112919	109112920		chr1	57694857	57694858		chr1	26469969	26469970
chr1	109141774	109141775		chr1	58902591	58902592		chr1	26471788	26471789
chr1	109159841	109159842		chr1	59015141	59015142		chr1	26474442	26474443
chr1	109224538	109224539		chr1	59030354	59030355		chr1	26483342	26483343
chr1	109245897	109245898		chr1	59050403	59050404		chr1	26489346	26489347
chr1	109262592	109262593		chr1	59062549	59062550		chr1	26487508	26487509
chr1	109323804	109323805		chr1	59096111	59096112		chr1	26490481	26490482
chr1	109373105	109373106		chr1	59170260	59170261		chr1	26491236	26491237
chr1	109385563	109385564		chr1	59219884	59219885		chr1	26491309	26491310
chr1	109432432	109432433		chr1	59220805	59220806		chr1	26492096	26492097
chr1	109455826	109455827		chr1	59251558	59251559		chr1	26495917	26495918
chr1	109519505	109519506		chr1	59280913	59280914		chr1	26497670	26497671
chr1	109584704	109584705		chr1	59307854	59307855		chr1	26500755	26500756
chr1	109593144	109593145		chr1	59341005	59341006		chr1	26505000	26505001
chr1	109627307	109627308		chr1	59349641	59349642		chr1	26528450	26528451
chr1	109642508	109642509		chr1	59350618	59350619		chr1	26557835	26557836
chr1	109677137	109677138		chr1	59351294	59351295		chr1	26546830	26546831
chr1	109683045	109683046		chr1	59358914	59358915		chr1	26549253	26549254
chr1	109692053	109692054		chr1	59362555	59362556		chr1	26560186	26560187
chr1	109693932	109693933		chr1	59364640	59364641		chr1	26561811	26561812
chr1	109723743	109723744		chr1	59370982	59370983		chr1	26562722	26562723
chr1	109728895	109728896		chr1	59372891	59372892		chr1	26563954	26563955
chr1	109734137	109734138		chr1	59394355	59394356		chr1	26565348	26565349
chr1	109740844	109740845		chr1	59395541	59395542		chr1	26679530	26679531
chr1	109783712	109783713		chr1	59434153	59434154		chr1	26595107	26595108
chr1	109797011	109797012		chr1	59441870	59441871		chr1	26609067	26609068
chr1	109817508	109817509		chr1	59445431	59445432		chr1	26624780	26624781
chr1	109825861	109825862		chr1	59474161	59474162		chr1	26627336	26627337
chr1	109833897	109833898		chr1	59486060	59486061		chr1	26629768	26629769
chr1	109841814	109841815		chr1	59495698	59495699		chr1	26633851	26633852
chr1	109850039	109850040		chr1	59509429	59509430		chr1	26638473	26638474
chr1	109915855	109915856		chr1	59522049	59522050		chr1	26644822	26644823
chr1	109932876	109932877		chr1	59528749	59528750		chr1	26654735	26654736
chr1	109935672	109935673		chr1	59542376	59542377		chr1	26656895	26656896
chr1	109981397	109981398		chr1	59549667	59549668		chr1	26657439	26657440
chr1	109995330	109995331		chr1	59562305	59562306		chr1	26661843	26661844
chr1	110009171	110009172		chr1	59605235	59605236		chr1	26663849	26663850
chr1	110019569	110019570		chr1	59690126	59690127		chr1	26775196	26775197
chr1	110026182	110026183		chr1	59744604	59744605		chr1	26776986	26776987
[truncated: 123,712 more rows]

## Sheet: Fig 2d. 
Chr #	Start	Stop	Direction	Gene Name	FPKM
chr6	27100815	27100817	+	HIST1H2AG	5367.08
chr6	26056698	26056700	-	HIST1H1C	5157.24
chr1	109642813	109642815	+	SCARNA2	4770.92
chr6	27860962	27860964	-	HIST1H2AM	3965.16
chr1	45241244	45241246	+	RPS8	3335.41
chr6	26032287	26032289	-	HIST1H3B	3218
chr6	26156557	26156559	+	HIST1H1E	2787.63
chr19	49468564	49468566	+	FTL	2450.5
chr6	27114859	27114861	+	HIST1H2AH	2444.94
chr17	37356534	37356536	+	RPL19	2365.27
chr1	149858523	149858525	+	HIST2H2AC	2336.14
chr1	24018267	24018269	+	RPL11	2332.59
chr12	120639013	120639015	-	RPLP0	2297.58
chr20	26188913	26188915	-	MIR663A	2255.81
chr19	58898634	58898636	+	RPS5	2141.5
chr19	49999620	49999622	+	RPS11	2042.23
chr11	809934	809936	+	RPLP2	1950.07
chr6	133135706	133135708	+	RPS12	1891.98
chr9	127624239	127624241	-	RPL35	1850.62
chr6	27775708	27775710	-	HIST1H2BL	1420.82
chr3	101405562	101405564	-	RPL24	1413.39
chr19	3985460	3985462	-	EEF2	1391.51
chr17	37010052	37010054	-	RPL23	1381.37
chr19	2269518	2269520	+	OAZ1	1372.87
chr6	26189303	26189305	-	HIST1H4D	1321.03
chr5	170814706	170814708	+	NPM1	1296.96
chr6	26217146	26217148	+	HIST1H2AE	1281.92
chr6	27775975	27775977	+	HIST1H3H	1271.03
chr11	118889056	118889058	-	RPS25	1253.12
chr6	27100574	27100576	-	HIST1H2BJ	1252.81
chr6	26104174	26104176	+	HIST1H4C	1237.33
chr17	41150444	41150446	+	RPL27	1220.54
chr11	67351064	67351066	+	GSTP1	1211.79
chr1	149785235	149785237	-	HIST2H3D	1211.48
chr5	149829318	149829320	-	RPS14	1209.03
chr1	46769378	46769380	+	UQCRH	1208.99
chr2	217363518	217363520	+	RPL37A	1195.44
chr16	18801655	18801657	-	RPS15A	1179.88
chr1	43148064	43148066	+	YBX1	1175.52
chr15	69745157	69745159	+	RPLP1	1149.1
chr5	40835386	40835388	-	RPL37	1145.36
chr8	74205868	74205870	-	RPL7	1141.11
chr9	136215067	136215069	+	RPL7A	1085.77
chr3	39448202	39448204	+	RPSA	1085.33
chr6	26199785	26199787	+	HIST1H2BF	1082.07
chr17	72199793	72199795	+	RPL38	1071.42
chrX	71497140	71497142	-	RPS4X	1060.55
chr1	153963237	153963239	+	RPS27	1027.31
chr19	49122674	49122676	-	RPL18	1005.99
chr6	26027479	26027481	-	HIST1H4B	1005.08
chr9	130213710	130213712	-	RPL12	1004.93
chr2	98262519	98262521	+	COX5B	984.589
chr6	26216871	26216873	-	HIST1H2BG	964.492
chr17	8286564	8286566	-	RPL26	955.076
chr6	27806116	27806118	-	HIST1H2AK	928.083
chr6	27858569	27858571	-	HIST1H3J	924.176
chr6	26033795	26033797	-	HIST1H2AB	908.603
chr2	85132761	85132763	+	TMSB10	900.706
chr19	1438361	1438363	+	RPS15	897.37
chr12	56510372	56510374	+	RPL41	889.003
chr11	5271086	5271088	-	HBG1	886.15
chr19	39926617	39926619	-	RPS16	880.738
chr19	42363986	42363988	+	RPS19	873.04
chr6	27833105	27833107	+	HIST1H2AL	866.466
chr3	52029957	52029959	-	RPL29	850.916
chr19	8386382	8386384	+	RPS28	846.398
chr17	79479891	79479893	-	ACTG1	822.453
chr6	26204871	26204873	+	HIST1H4E	809.218
chr6	27835358	27835360	-	HIST1H1B	806.884
chr6	33239850	33239852	+	RPS18	804.865
chr6	27861201	27861203	+	HIST1H2BO	797.783
chr11	64889671	64889673	-	FAU	792.149
chr8	99057817	99057819	-	RPL30	788.474
chr12	112847442	112847444	-	RPL6	756.98
chr1	149859465	149859467	-	HIST2H2AB	714.954
chr1	149783927	149783929	-	HIST2H2BF	708.474
chr11	5291385	5291387	-	HBE1	700.131
chr8	56987139	56987141	-	RPS20	693.434
chr22	21984339	21984341	-	YDJC	685.11
chr19	17970685	17970687	+	RPL18A	680.596
chr20	60962119	60962121	+	RPS21	678.389
chr19	55919324	55919326	-	UBE2S	676.638
chr12	57039851	57039853	-	ATP5B	660.967
chr7	56174186	56174188	-	CHCHD2	654.883
chr1	228645559	228645561	-	HIST3H2A	631.218
chr11	17099219	17099221	-	RPS13	628.947
chr6	26158347	26158349	+	HIST1H2BD	604.539
chr11	313989	313991	+	IFITM1	602.075
chr1	39491965	39491967	+	NDUFS5	600.806
chr22	21996540	21996542	+	SDF2L1	580.697
chr6	27107086	27107088	+	HIST1H4I	570.481
chr12	7076768	7076770	-	SCARNA12	538.165
chr11	63742077	63742079	+	COX8A	515.409
chr16	88717491	88717493	-	CYBA	510.319
chr8	125551341	125551343	+	NDUFB9	502.775
chr12	6619386	6619388	+	SCARNA10	499.69
chrX	12993224	12993226	+	TMSB4X	494.452
chr19	13049412	13049414	+	CALR	487.412
chr11	75110533	75110535	+	RPS3	486.862
chr19	40971724	40971726	-	BLVRB	484.652
chr1	149858231	149858233	-	HIST2H2BE	483.824
chr16	85833171	85833173	+	COX4I1	468.04
chr12	120875891	120875893	+	COX6A1	446.463
chr3	48481684	48481686	+	TMA7	433.281
chr10	74033675	74033677	+	DDIT4	428.824
chr17	4852380	4852382	-	PFN1	426.686
chr5	85913782	85913784	+	COX7C	424.955
chr7	44836239	44836241	+	PPIA	423.273
chr19	14682888	14682890	-	NDUFB7	410.858
chr2	73461362	73461364	+	CCT7	401.709
chr4	100871511	100871513	-	H2AFZ	385.721
chr19	39109720	39109722	+	EIF3K	383.99
chr3	169482847	169482849	-	TERC	383.94
chr10	79793516	79793518	+	RPS24	375.116
chr11	747430	747432	+	TALDO1	368.465
chr17	16343348	16343350	+	SNORD49A	362.274
chr11	842528	842530	-	POLR2L	361.949
chr11	61735131	61735133	-	FTH1	354.189
chr4	152020723	152020725	+	RPS3A	353.006
chr2	101618689	101618691	+	RPL31	351.245
chr19	36139123	36139125	+	COX6B1	348.342
chr5	81574234	81574236	-	RPS23	347.622
chr12	56498101	56498103	+	PA2G4	345.507
chr3	160233023	160233025	-	SCARNA7	342.091
chr11	64014412	64014414	-	PPP1R14B	341.667
chr6	26235215	26235217	-	HIST1H1D	339.972
chr19	46195442	46195444	-	SNRPD2	339.903
chr1	156308205	156308207	-	CCT3	332.669
chr12	53400060	53400062	+	EIF4B	329.36
chr19	19627017	19627019	+	NDUFA13	322.196
chr20	2451498	2451500	-	SNRPB	318.103
chr20	60718513	60718515	-	PSMA7	316.091
chr11	65265231	65265233	+	MALAT1	310.534
chr15	45003683	45003685	+	B2M	310.405
chr20	17943588	17943590	-	SNORD17	309.114
chr9	138853225	138853227	-	UBAC1	303.479
chr19	49497154	49497156	+	RUVBL2	299.796
chr6	160210734	160210736	-	TCP1	299.174
chr19	10230598	10230600	-	EIF3G	297.282
chr19	12912723	12912725	-	PRDX2	293.466
chr6	26199520	26199522	-	HIST1H3D	292.873
chr17	36909000	36909002	+	PSMB3	290.587
chr1	151372039	151372041	+	PSMB4	289.357
chr16	88878341	88878343	-	APRT	288.035
chr4	53578619	53578621	+	DANCR	286.668
chr10	71993189	71993191	-	PPA1	285.566
chr3	49066874	49066876	-	IMPDH2	285.453
chr11	118966176	118966178	-	H2AFX	282.89
chr12	7079915	7079917	-	PHB2	282.504
chr5	137911317	137911319	-	HSPA9	279.628
chr19	12845528	12845530	-	C19orf43	277.829
chr21	33031933	33031935	+	SOD1	275.829
chr17	73775859	73775861	-	H3F3B	271.061
chr2	232329204	232329206	-	NCL	267.157
chr16	2009515	2009517	+	NDUFB10	266.95
chr19	13068067	13068069	-	GADD45GIP1	259.491
chr14	103989195	103989197	-	CKB	257.017
chr5	177580960	177580962	-	NHP2	254.783
chr19	18434000	18434002	-	LSM4	253.985
chr1	173837124	173837126	-	GAS5	252.496
chrX	77154959	77154961	+	COX7B	252.176
chr5	72794248	72794250	+	BTF3	249.42
chr19	2328613	2328615	-	LSM7	249.261
chr10	73611081	73611083	-	PSAP	245.593
chr1	35658742	35658744	-	SFPQ	244.44
chr16	1823139	1823141	-	MRPS34	244.343
chr2	207024316	207024318	+	EEF1B2	243.959
chr1	26798900	26798902	+	HMGN2	242.358
chr17	5342470	5342472	-	C1QBP	239.088
chr16	28857728	28857730	-	TUFM	239.002
chr17	79849461	79849463	-	ALYREF	238.213
chr1	228645806	228645808	+	HIST3H2BB	237.211
chr19	38865188	38865190	+	PSMD8	236.558
chr9	130922537	130922539	+	C9orf16	233.058
chr16	23607638	23607640	-	NDUFAB1	229.405
chr19	10514270	10514272	-	CDC37	228.946
chr1	173446484	173446486	+	PRDX6	228.064
chr22	19467412	19467414	+	CDC45	224.818
chr5	1801494	1801496	+	NDUFS6	224.089
chr22	38071611	38071613	+	LGALS1	223.687
chr1	6259678	6259680	-	RPL22	222.224
chr17	79980784	79980786	-	STRA13	220.939
chr1	17380664	17380666	-	SDHB	219.714
chr6	144416753	144416755	-	SF3B5	218.765
chr11	63953585	63953587	+	STIP1	217.78
chr1	8021712	8021714	+	PARK7	217.702
chr11	67798082	67798084	+	NDUFS8	216.846
chr10	101997058	101997060	-	SNORA12	216.519
chr12	98987401	98987403	+	SLC25A3	216.329
chr18	9102626	9102628	+	NDUFV2	216.07
chr9	139760737	139760739	-	EDF1	215.251
chr12	104324110	104324112	+	HSP90B1	209.875
chr7	98972296	98972298	+	ARPC1B	209.569
chr19	33072092	33072094	+	PDCD5	208.889
chr8	67837776	67837778	-	SNHG6	208.495
chr2	62115805	62115807	-	CCT4	207.715
chr20	30193084	30193086	+	ID1	207.025
chrX	118602361	118602363	+	SLC25A5	205.415
chr9	140135709	140135711	+	TUBB4B	204.142
chr5	130501040	130501042	-	HINT1	202.432
chr7	73588704	73588706	+	EIF4H	202.037
chr1	16134193	16134195	-	UQCRHL	200.449
chr16	420568	420570	-	MRPL28	197.049
chr8	98787807	98787809	+	LAPTM4B	196.536
chr6	26251877	26251879	+	HIST1H2BH	194.956
chr1	153643503	153643505	-	ILF2	194.43
chr1	113162073	113162075	+	CAPZA1	194.259
chr11	32605311	32605313	+	EIF3M	193.974
chr10	5855511	5855513	-	GDI2	193.188
chr7	132766827	132766829	-	CHCHD3	192.82
chr1	1342692	1342694	-	MRPL20	192.165
chr19	49990809	49990811	+	RPL13A	191.921
chr19	18682612	18682614	+	UBA52	191.508
chrX	135962938	135962940	-	RBMX	190.873
chr19	55973048	55973050	-	ISOC2	189.897
chr6	49604586	49604588	-	RHAG	189.615
chr1	151227195	151227197	+	PSMD4	188.162
chr7	75677391	75677393	+	MDH2	187.66
chr12	53689233	53689235	+	PFDN5	187.389
chr4	119199915	119199917	+	SNHG8	185.24
chrX	47004608	47004610	-	NDUFB11	184.992
chr10	7830091	7830093	+	ATP5C1	184.779
chr8	37888018	37888020	+	EIF4EBP1	184.498
chr6	13615557	13615559	+	NOL7	184.424
chr3	48647097	48647099	-	UQCRC1	184.418
chr7	155089484	155089486	+	INSIG1	182.665
chr15	60690184	60690186	-	ANXA2	182.606
chr11	8703993	8703995	+	RPL27A	181.74
chr11	62623102	62623104	-	SNORD25	181.652
chr11	77348850	77348852	-	CLNS1A	181.427
chr1	27248211	27248213	+	NUDC	179.697
chr7	26240412	26240414	-	HNRNPA2B1	178.896
chr19	19030198	19030200	-	COPE	177.925
chr17	73179097	73179099	-	SUMO2	175.524
chr1	67896122	67896124	-	SERBP1	175.399
chr22	39916567	39916569	+	ATF4	174.399
chr17	47492241	47492243	-	PHB	174.137
chr22	21356403	21356405	-	THAP7	173.186
chr17	42402216	42402218	-	SLC25A39	171.544
chr1	153950450	153950452	-	JTB	169.38
chr1	28562600	28562602	+	ATPIF1	169.016
chrX	119005732	119005734	+	NDUFA1	168.265
chr16	2301601	2301603	-	ECI1	168.197
chr1	54411287	54411289	-	HSPB11	167.051
chr19	13213973	13213975	-	LYL1	166.488
chr1	173834040	173834042	-	SNORD80	166.181
chr14	78174412	78174414	+	SLIRP	165.592
chr15	40331388	40331390	-	SRP14	164.142
chr19	1407582	1407584	+	DAZAP1	163.985
chrX	48644980	48644982	+	GATA1	163.323
chr19	797390	797392	+	PTBP1	163.155
chrX	24073063	24073065	+	EIF2S3	162.11
chr19	1605482	1605484	-	UQCR11	161.084
chrX	154033801	154033803	-	MPP1	160.983
chr19	29704135	29704137	-	UQCRFS1	160.017
chr7	22862470	22862472	-	TOMM7	158.052
chr22	19420034	19420036	+	MRPL40	156.745
chr10	17270256	17270258	+	VIM	156.093
chr11	1968500	1968502	+	MRPL23	155.949
chr19	11266483	11266485	-	SPC24	155.623
chr12	118573868	118573870	+	PEBP1	155.39
chr17	48474913	48474915	-	LRRC59	155.127
chr9	113018919	113018921	-	TXN	154.698
chr19	12998016	12998018	-	KLF1	154.54
chr17	79989530	79989532	+	RAC3	153.985
chr6	27791901	27791903	+	HIST1H4J	153.963
chr6	52149678	52149680	-	MCM3	153.803
chr9	35103153	35103155	-	STOML2	153.17
chr19	45394475	45394477	+	TOMM40	152.731
chr11	64085558	64085560	+	PRDX5	152.704
chr1	226595800	226595802	-	PARP1	152.525
chr1	54665838	54665840	+	MRPL37	151.946
chr6	18264798	18264800	-	DEK	151.158
chr17	4699437	4699439	+	PSMB6	150.84
chr1	26496386	26496388	+	ZNF593	149.429
chr7	128502855	128502857	+	ATP6V1F	149.012
chr15	34635361	34635363	-	NOP10	148.911
chr17	79670398	79670400	+	MRPL12	148.364
chr1	162531294	162531296	+	UAP1	146.827
chr1	36930039	36930041	-	MRPS15	146.595
chr1	20988036	20988038	-	DDOST	146.124
chr1	40506253	40506255	+	CAP1	145.938
chr17	73043073	73043075	-	ATP5H	145.936
chr19	5680910	5680912	-	C19orf70	145.519
chr6	44095190	44095192	-	MRPL14	145.308
chr16	2827296	2827298	-	TCEB2	144.62
chr19	47354202	47354204	-	AP2S1	143.758
chr11	68671302	68671304	-	MRPL21	143.359
chr1	173835852	173835854	-	SNORD76	143.281
chr6	31704340	31704342	-	CLIC1	143.23
chr19	13056626	13056628	+	RAD23A	142.062
chr1	38455760	38455762	-	SF3A3	140.775
chr1	225965513	225965515	+	SRP9	140.43
chr3	14220226	14220228	+	LSM3	140.29
chr22	39928859	39928861	-	RPS19BP1	140.2
chr1	32801839	32801841	-	MARCKSL1	138.791
chr11	65657873	65657875	+	CCDC85B	138.785
chr19	17516383	17516385	-	BST2	138.743
chr21	40555439	40555441	-	PSMG1	137.929
chr12	120907557	120907559	-	SRSF9	137.286
chr2	131100487	131100489	+	IMP4	137.277
chr2	26467593	26467595	-	HADHA	137.045
chr12	54867385	54867387	-	GTSF1	136.711
chr8	48872761	48872763	+	MCM4	136.702
chr11	47448023	47448025	-	PSMC3	135.666
chrX	53461322	53461324	-	HSD17B10	135.635
chr9	139886868	139886870	+	C9orf142	135.161
chr19	55660605	55660607	-	TNNT1	134.904
chr6	38670951	38670953	-	GLO1	134.331
chr17	76183284	76183286	-	TK1	134.175
chr7	99746528	99746530	+	LAMTOR4	133.131
chr1	10459083	10459085	+	PGD	133.126
chr11	64085032	64085034	-	TRMT112	132.613
chr11	62622837	62622839	-	SNORD26	132.433
chr7	23338938	23338940	+	MALSU1	131.708
chr7	148725781	148725783	-	PDIA4	131.525
chr22	22221969	22221971	-	MAPK1	130.444
chr15	49170288	49170290	+	EID1	129.563
chrX	47441688	47441690	+	TIMP1	129.386
chr1	23345939	23345941	+	KDM1A	129.099
chr2	27632549	27632551	-	PPM1G	128.5
chr5	175815782	175815784	+	HIGD2A	128.27
chr12	110888157	110888159	-	ARPC3	128.219
chr7	142960520	142960522	+	GSTK1	127.332
chr22	19466737	19466739	-	UFD1L	127.311
chr19	18392431	18392433	-	JUND	127.268
chr1	45241535	45241537	+	SNORD55	126.685
chr6	43197210	43197212	-	DNPH1	126.409
chr6	27799304	27799306	-	HIST1H4K	125.967
chr19	531731	531733	+	CDC34	125.612
chr9	127177751	127177753	-	PSMB7	125.509
chr11	65819814	65819816	+	SF3B2	125.337
chr11	59578344	59578346	-	MRPL16	124.546
chr7	127228404	127228406	+	ARF5	124.03
chr5	132387660	132387662	+	HSPA4	123.761
chrX	23685643	23685645	+	PRDX4	122.558
chr2	127413509	127413511	+	GYPC	122.149
chr11	63974150	63974152	+	FERMT3	121.805
chr17	62223436	62223438	+	SNORD104	121.653
chr6	26021905	26021907	+	HIST1H4A	121.391
chr1	24104874	24104876	+	PITHD1	121.286
chr12	102091415	102091417	+	CHPT1	121.185
chr11	236806	236808	+	PSMD13	120.714
chr4	122745087	122745089	-	CCNA2	120.424
chr12	124069074	124069076	+	TMED2	120.235
chr15	55489230	55489232	-	RSL24D1	120.088
chr2	74375038	74375040	-	BOLA3	119.796
chr10	103543169	103543171	-	NPM3	118.971
chr2	74425688	74425690	+	MTHFD2	118.632
chr19	49955114	49955116	-	PIH1D1	118.35
chr5	34915818	34915820	+	BRIX1	118.334
chr1	173835165	173835167	-	SNORD44	118.164
chr10	70847826	70847828	+	SRGN	118.16
chr1	19578073	19578075	+	MRTO4	118.157
chr19	13044557	13044559	-	FARSA	118.064
chr1	155145803	155145805	-	KRTCAP2	118.034
chr7	25164979	25164981	-	CYCS	117.504
chr6	150070829	150070831	+	PCMT1	117.476
chr1	226110447	226110449	-	PYCR2	117.47
chr1	154245037	154245039	+	HAX1	117.051
chr13	45915296	45915298	-	TPT1	116.401
chr1	235292255	235292257	-	TOMM20	115.721
chr1	28832453	28832455	+	SNHG3	115.459
chr17	56084706	56084708	-	SRSF1	115.447
chr3	139062796	139062798	+	MRPS22	114.63
chr16	771140	771142	+	FAM173A	114.209
chr19	56165414	56165416	+	U2AF2	112.965
chr20	34638881	34638883	-	LINC00657	112.802
chr7	100860983	100860985	+	ZNHIT1	112.452
chrX	21958689	21958691	+	SMS	112.442
chr16	103827	103829	+	SNRNP25	112.194
chr12	111180782	111180784	-	PPP1CC	111.736
chr1	22379118	22379120	+	CDC42	111.677
chr9	36190851	36190853	+	CLTA	111.578
chr20	30326902	30326904	+	TPX2	111.509
chr6	36562088	36562090	+	SRSF3	111.07
chr9	131084696	131084698	-	TRUB2	111.069
chr11	832950	832952	+	CD151	110.932
chr1	38061585	38061587	-	GNL2	110.745
chr1	28241235	28241237	-	RPA2	110.494
chr11	65686726	65686728	+	DRAP1	110.165
chr17	79995572	79995574	-	DCXR	109.35
chr5	176778884	176778886	-	LMAN2	109.226
chr12	6602470	6602472	-	MRPL51	109.111
chr5	176730761	176730763	+	PRELID1	108.914
chr10	12237959	12237961	+	CDC123	108.602
chr8	100906241	100906243	-	COX6C	108.497
chr10	102106770	102106772	+	SCD	107.571
chr16	29690439	29690441	+	QPRT	107.557
chr15	76603809	76603811	-	ETFA	107.505
chr7	96339202	96339204	-	SHFM1	107.119
chr14	20923288	20923290	+	APEX1	107.115
chr2	150444329	150444331	-	MMADHC	106.849
chr15	79237419	79237421	-	CTSH	106.776
chr5	140105742	140105744	+	VTRNA1-3	106.125
chr2	162164784	162164786	+	PSMD14	106.004
chr11	6633474	6633476	-	TAF10	105.809
chr18	19192258	19192260	+	SNRPD1	105.562
chr19	41256757	41256759	+	SNRPA	105.392
chr6	42989383	42989385	+	RRP36	104.856
chr22	39077952	39077954	+	TOMM22	104.504
chr1	33502511	33502513	-	AK2	104.302
chr11	8008443	8008445	+	EIF3F	104.185
chr8	145133520	145133522	+	EXOSC4	103.619
chr12	58146229	58146231	-	CDK4	103.569
chr11	57298231	57298233	-	TIMM10	102.636
chr22	21271712	21271714	+	CRKL	102.529
chr11	57508720	57508722	+	C11orf31	102.438
chr19	2456965	2456967	-	LMNB2	102.207
chr1	1510261	1510263	-	SSU72	102.142
chr12	123868702	123868704	+	SETD8	102.113
chr2	95787753	95787755	-	MRPS5	102.092
chr11	47600560	47600562	+	NDUFS3	101.871
chr6	108582463	108582465	-	SNX3	101.306
chr1	78444776	78444778	-	FUBP1	101.299
chr19	36119978	36119980	+	RBM42	100.983
chr19	48828627	48828629	+	EMP3	100.94
chr17	1303555	1303557	-	YWHAE	100.884
chr19	39138265	39138267	+	ACTN4	100.871
chr20	42295707	42295709	+	MYBL2	100.845
chr19	12917426	12917428	+	RNASEH2A	100.55
chr1	220219999	220220001	-	EPRS	100.452
chr19	17356150	17356152	-	NR2F6	100.258
chr6	75953643	75953645	-	COX7A2	100.235
chr19	10362638	10362640	+	MRPL4	100.213
chr19	18284577	18284579	+	IFI30	100.077
chr22	20307627	20307629	-	DGCR6L	99.8999
chr20	2644864	2644866	-	IDH3B	99.7933
chr2	85804612	85804614	+	VAMP8	99.7152
chr17	46970146	46970148	+	ATP5G1	99.4251
chr14	105219468	105219470	+	SIVA1	99.2674
chr11	114310106	114310108	+	REXO2	98.9648
chrX	153714931	153714933	-	UBL4A	98.4453
chr16	84651668	84651670	-	COTL1	98.3179
chr11	62529009	62529011	+	POLR2G	97.856
chrX	153200606	153200608	-	NAA10	97.5786
chr11	62621203	62621205	-	SNORD30	97.5576
chr1	228297012	228297014	-	MRPL55	97.5542
chr8	145159303	145159305	+	MAF1	97.4404
chr7	100034093	100034095	-	PPP1R35	97.2357
chr19	1095390	1095392	-	POLR2E	96.9103
chr2	85822835	85822837	+	RNF181	96.7557
chr22	42084912	42084914	-	NHP2L1	96.4493
chr10	120938344	120938346	-	PRDX3	96.2485
chr11	125439296	125439298	+	EI24	96.2041
chr10	75012450	75012452	-	MRPS16	96.1559
chr1	76252755	76252757	+	SNORD45C	96.0776
chr10	58121033	58121035	-	ZWINT	95.9469
chr6	10723146	10723148	+	TMEM14C	95.7258
chr17	76164669	76164671	+	SYNGR2	95.696
chr2	234184370	234184372	+	SCARNA5	95.4814
chr6	42847669	42847671	+	RPL7L1	94.9011
chr12	96252707	96252709	+	SNRPF	94.692
chr2	234197320	234197322	+	SCARNA6	94.6811
chr1	156561556	156561558	+	APOA1BP	94.4979
chr1	183605075	183605077	-	ARPC5	94.1261
chr17	73127889	73127891	-	NT5C	93.8364
chr1	161087865	161087867	-	PFDN2	93.8183
chr7	73097896	73097898	+	WBSCR22	93.6054
chr10	103911931	103911933	+	NOLC1	93.4397
chr16	66864878	66864880	-	NAE1	93.415
chr2	187350883	187350885	+	ZC3H15	93.031
chr1	167523055	167523057	-	CREG1	92.7205
chr12	56521984	56521986	+	ESYT1	92.7132
chr3	52719934	52719936	+	GNL3	92.5126
chr16	67880817	67880819	+	NUTF2	92.2907
chr1	241683084	241683086	-	FH	92.0529
chr14	77924371	77924373	+	AHSA1	91.7143
chr14	50053133	50053135	-	RPS29	91.5615
chr12	54718872	54718874	+	COPZ1	91.5127
chr5	68462835	68462837	+	CCNB1	91.4724
chr17	40075271	40075273	-	ACLY	91.1913
chr11	62414197	62414199	-	GANAB	91.1288
chrX	48776412	48776414	-	PIM2	91.1132
chr1	28559541	28559543	-	DNAJC8	91.0108
chr10	88718286	88718288	+	SNCG	90.5539
chr19	13885255	13885257	+	C19orf53	90.3803
chr22	18111587	18111589	-	ATP6V1E1	90.2021
chr1	150266267	150266269	+	MRPS21	90.1857
chr11	66036054	66036056	+	RAB1B	89.6504
chrX	153707595	153707597	-	LAGE3	89.6452
chr1	24117644	24117646	+	LYPLA2	89.3192
chr3	129035119	129035121	-	H1FX	89.2689
chr11	62622166	62622168	-	SNORD28	89.2422
chr7	135242660	135242662	+	NUP205	89.0239
chr8	97274165	97274167	+	PTDSS1	88.8437
chr14	69865020	69865022	-	ERH	88.6844
chr11	57479993	57479995	+	TMX2	88.619
chr19	6361461	6361463	+	CLPP	88.5931
chr9	128003665	128003667	-	HSPA5	88.3351
chr9	101984568	101984570	+	SEC61B	88.2273
chr17	80009761	80009763	+	GPS1	88.0984
chr17	40925452	40925454	+	VPS25	87.8668
chr6	125623281	125623283	-	HDDC2	87.851
chr2	239148680	239148682	-	HES6	87.8065
chrX	118370209	118370211	+	PGRMC1	87.5612
chr8	48872742	48872744	-	PRKDC	87.4641
chr19	8008707	8008709	-	TIMM44	87.2757
chr1	201924617	201924619	+	TIMM17A	87.2279
chr7	140396479	140396481	+	NDUFB2	87.2111
chr6	43655548	43655550	-	MRPS18A	86.9645
chr18	55289176	55289178	-	NARS	86.9355
chr7	66460587	66460589	-	SBDS	86.9236
chr14	24615854	24615856	-	PSME2	86.5602
chr15	101835459	101835461	-	SNRPA1	86.0799
chr16	83841506	83841508	+	HSBP1	86.0686
chr9	140083052	140083054	+	SSNA1	85.9162
chr7	106685176	106685178	+	PRKAR2B	85.8645
chr2	10262693	10262695	+	RRM2	85.8223
chr17	39684640	39684642	-	KRT19	85.6299
chr15	85259690	85259692	-	SEC11A	85.3572
chr16	230331	230333	+	HBQ1	85.098
chr19	40476910	40476912	+	PSMC4	84.4573
chr7	42971937	42971939	+	MRPL32	84.3187
chr11	66056637	66056639	-	YIF1A	84.2342
chr19	54606158	54606160	+	NDUFA3	84.1332
chr9	139965027	139965029	-	SAPCD2	84.1121
chr1	152009510	152009512	-	S100A11	84.0642
chr1	68150858	68150860	+	GADD45A	84.048
chrX	48114795	48114797	+	SSX1	83.9601
chr12	64798151	64798153	+	XPOT	83.9365
chr17	27049598	27049600	+	SNORD4A	83.7241
chr19	2427874	2427876	-	TIMM13	83.7201
chr19	36036500	36036502	+	TMEM147	83.5964
chr14	96001321	96001323	+	GLRX5	83.5687
chr3	179322573	179322575	+	NDUFB5	83.1021
chr16	67226066	67226068	+	E2F4	82.8201
chr5	162864575	162864577	+	CCNG1	82.7443
chr16	4475804	4475806	+	DNAJA3	82.5917
chr17	76210275	76210277	+	BIRC5	82.5707
chr1	110950545	110950547	-	LAMTOR5	82.538
chr19	55897298	55897300	+	RPL28	82.3675
chr7	100797684	100797686	+	AP1S1	82.3639
chr19	48281840	48281842	+	SEPW1	82.3156
chrX	48755425	48755427	-	TIMM17B	82.0589
chr16	74330671	74330673	+	PSMD7	82.0545
chr7	102987969	102987971	+	PSMC2	81.9938
chr11	118272102	118272104	+	ATP5L	81.9491
chr1	154947116	154947118	+	CKS1B	81.8087
chr9	117349992	117349994	+	ATP6V1G1	81.7128
chr15	64455353	64455355	-	PPIB	81.7127
chr4	146019154	146019156	+	ABCE1	81.6871
chr14	58711521	58711523	+	PSMA3	81.654
chr17	35306173	35306175	+	AATF	81.6382
chr2	203130513	203130515	+	NOP58	81.3992
chr5	140027369	140027371	-	NDUFA2	81.3976
chr19	50083828	50083830	-	NOSIP	81.2483
chr16	66968325	66968327	-	FAM96B	81.2099
chr5	32585603	32585605	+	SUB1	81.1975
chr17	73257747	73257749	+	MRPS7	80.9735
chr6	160114352	160114354	-	SOD2	80.9432
chr7	102119380	102119382	-	POLR2J	80.8203
chr10	124913758	124913760	+	BUB3	80.7054
chr9	135906060	135906062	+	GTF3C5	80.6627
chr11	60674060	60674062	-	PRPF19	80.6209
chr8	126010718	126010720	+	SQLE	80.5394
chr19	984326	984328	+	WDR18	80.3787
chr15	69113260	69113262	-	ANP32A	80.2712
chr2	38978635	38978637	-	SRSF7	80.1328
chr19	49993221	49993223	+	SNORD32A	80.0543
chr15	75230494	75230496	-	COX5A	79.8771
chr6	26020716	26020718	+	HIST1H3A	79.7872
chr6	36954326	36954328	-	MTCH1	79.6742
chr3	10028521	10028523	-	EMC3	79.672
chr22	41252686	41252688	-	ST13	79.3739
chr12	95397488	95397490	-	NDUFA12	79.3704
chr2	172778933	172778935	+	HAT1	78.9373
chr15	90808893	90808895	+	NGRN	78.9271
chr17	57697048	57697050	+	CLTC	78.7606
chr21	46238043	46238045	-	SUMO3	78.5957
chr19	47551881	47551883	-	TMEM160	78.5935
chrX	49460595	49460597	-	PAGE1	78.5728
chr1	12040236	12040238	+	MFN2	78.1193
chr3	10157331	10157333	+	BRK1	77.9962
chr19	36606205	36606207	-	POLR2I	77.8799
chr14	23058142	23058144	-	DAD1	77.7869
chr12	2904106	2904108	+	FKBP4	77.5083
chr16	103631	103633	-	POLR3K	77.4701
chr11	111957521	111957523	-	TIMM8B	77.4609
chr18	9913953	9913955	+	VAPA	77.4362
chr19	18530144	18530146	+	SSBP4	77.1744
chr3	155588323	155588325	+	GMPS	77.1333
chr16	730113	730115	+	STUB1	76.9672
chr1	40042520	40042522	-	PABPC4	76.9628
chr22	20104817	20104819	-	TRMT2A	76.9252
chr7	151217009	151217011	-	RHEB	76.8463
chr7	100464948	100464950	+	TRIP6	76.6876
chr7	45144640	45144642	-	SNORA5C	76.6233
chr19	18699493	18699495	+	C19orf60	76.53
chr17	39845125	39845127	+	EIF1	76.3617
chr2	15731743	15731745	+	DDX1	76.1258
chr4	120988012	120988014	-	MAD2L1	76.1243
chr17	73401789	73401791	-	GRB2	75.7935
chr7	30634179	30634181	+	GARS	75.6441
chr11	111957546	111957548	+	SDHD	75.507
chrX	65238710	65238712	+	MIR223	75.4736
chr20	31407697	31407699	+	MAPRE1	75.3657
chr2	29117531	29117533	+	WDR43	74.955
chr2	264867	264869	+	ACP1	74.8366
chr10	75541806	75541808	+	CHCHD1	74.804
chr2	9771105	9771107	-	YWHAQ	74.6394
chr1	38478382	38478384	+	UTP11L	74.4452
chr2	219134892	219134894	-	AAMP	74.3022
chr9	35732391	35732393	-	TLN1	74.2637
chr17	73008778	73008780	+	ICT1	74.2573
chr5	167913461	167913463	+	RARS	73.923
chr16	23847298	23847300	+	PRKCB	73.6845
chr22	42486887	42486889	-	NDUFA6	73.5556
chr1	11159937	11159939	-	EXOSC10	73.5085
chr11	66206309	66206311	-	MRPL11	73.3769
chr16	202852	202854	+	HBZ	73.3414
chr11	61659005	61659007	-	FADS3	73.1074
chr7	99686581	99686583	+	COPS6	73.0286
chr19	17416475	17416477	+	MRPL34	73.0225
chr12	10875952	10875954	-	YBX3	72.9101
chr17	26684602	26684604	-	POLDIP2	72.8996
chr4	56262078	56262080	+	TMEM165	72.7436
chr1	220267453	220267455	+	IARS2	72.5599
chr16	85722587	85722589	-	GINS2	72.1142
chr19	1241747	1241749	+	ATP5D	71.982
chr12	108079588	108079590	+	PWP1	71.8555
chr2	75185773	75185775	+	POLE4	71.6417
chr16	11945441	11945443	-	RSL1D1	71.6321
chr12	49245956	49245958	-	DDX23	71.5432
chr8	30585485	30585487	-	GSR	71.4403
chr1	28906404	28906406	-	SNORA61	71.1781
chr1	180472021	180472023	-	ACBD6	71.1232
chr2	231921576	231921578	+	PSMD1	71.0028
chr3	179280706	179280708	+	ACTL6A	70.9202
chr21	46293817	46293819	-	PTTG1IP	70.8047
chr17	37886787	37886789	-	MIEN1	70.7969
chr4	53578847	53578849	+	MIR4449	70.6414
chr20	34129776	34129778	+	ERGIC3	70.5397
chr15	64673701	64673703	-	KIAA0101	70.4112
chr19	663232	663234	-	RNF126	70.4074
chr1	156710922	156710924	-	MRPL24	70.3974
chr2	201936460	201936462	+	NDUFB3	70.3317
chr1	205719371	205719373	-	NUCKS1	70.2481
chr17	16256811	16256813	-	CENPV	70.0706
chr11	93466762	93466764	-	SNORA18	69.9371
chr8	117887104	117887106	-	RAD21	69.8968
chr1	109756513	109756515	+	SARS	69.6019
chr9	124922097	124922099	-	NDUFA8	69.5911
chr11	65337941	65337943	+	SSSCA1	69.5661
chr10	126107544	126107546	-	OAT	69.5461
chr1	12079297	12079299	+	MIIP	69.5428
chr6	33386064	33386066	-	CUTA	69.5222
chr21	45527206	45527208	+	PWP2	69.273
chr4	100009930	100009932	-	ADH5	69.0886
chr2	198299770	198299772	-	SF3B1	68.9205
chr3	49711433	49711435	+	APEH	68.861
chr9	100745487	100745489	+	ANP32B	68.8399
chr19	59070342	59070344	-	UBE2M	68.8383
chr5	74062814	74062816	+	NSA2	68.8058
chr14	52456226	52456228	+	C14orf166	68.8002
chr7	100472699	100472701	+	SRRT	68.7599
chr1	28844743	28844745	+	RCC1	68.7513
chr12	76478737	76478739	-	NAP1L1	68.6768
chr19	8386279	8386281	-	NDUFA7	68.6356
chr8	142432005	142432007	+	PTP4A3	68.3166
chr6	3000065	3000067	+	NQO2	68.3109
chr22	41864707	41864709	-	PHF5A	68.2248
chr1	154193272	154193274	-	C1orf43	68.1411
chr11	71814432	71814434	-	LAMTOR1	68.1359
chr7	40174250	40174252	-	MPLKIP	68.1341
chr20	49575059	49575061	-	DPM1	67.943
chr17	30186325	30186327	-	COPRS	67.8908
chr9	139685775	139685777	+	TMEM141	67.616
chr5	139554651	139554653	+	CYSTM1	67.5006
chr5	177019211	177019213	+	TMED9	67.4271
chr17	7809439	7809441	+	SCARNA21	67.3628
chr10	75173840	75173842	-	ANXA7	67.339
chr7	73668737	73668739	-	RFC2	67.2626
chr5	180668888	180668890	-	SNORD96A	67.2375
chr17	40428423	40428425	-	STAT5B	67.1621
chr1	47799467	47799469	+	CMPK1	66.9828
chr8	55014576	55014578	-	LYPLA1	66.9819
chr1	202311093	202311095	-	UBE2T	66.937
chr5	133561949	133561951	-	PPP2CA	66.9141
chr1	11120090	11120092	-	SRM	66.8851
chr11	65769548	65769550	+	BANF1	66.8775
chr21	46221750	46221752	-	UBE2G2	66.8043
chr15	34517243	34517245	+	EMC4	66.7819
chr1	212606227	212606229	+	NENF	66.6631
chr19	2783353	2783355	-	SGTA	66.4763
chr5	175843569	175843571	-	CLTB	66.4698
chr16	69345285	69345287	+	VPS4A	66.4474
chr1	206785903	206785905	-	EIF2D	66.3522
chr1	151032124	151032126	-	CDC42SE1	66.3096
chr19	5791248	5791250	-	DUS3L	66.2204
chr12	74686410	74686412	-	LOC100507377	66.208
chr1	155232175	155232177	-	SCAMP3	66.1951
chr19	3762663	3762665	+	MRPL54	66.102
chr2	177134121	177134123	+	MTX2	66.0956
chr19	45409037	45409039	+	APOE	65.8708
chr5	61699727	61699729	-	DIMT1	65.8362
chr10	76995769	76995771	-	COMTD1	65.6995
chr1	53704281	53704283	-	MAGOH	65.6343
chr3	156272972	156272974	-	SSR3	65.6041
chr19	1026296	1026298	+	CNN2	65.4855
chr16	1832931	1832933	+	NUBP2	65.3207
chr12	7079942	7079944	+	EMG1	65.3197
chr2	70314583	70314585	+	PCBP1	65.2359
chr9	136203046	136203048	-	SURF6	65.1461
chr11	47664205	47664207	-	MTCH2	65.1383
chr3	122103021	122103023	+	FAM162A	64.8181
chr11	71159476	71159478	-	DHCR7	64.792
chr1	150947478	150947480	-	CERS2	64.7762
chr12	56211539	56211541	-	SARNP	64.7455
chr7	99006304	99006306	-	PDAP1	64.525
chr14	100705100	100705102	+	YY1	64.4796
chr6	111279761	111279763	+	GTF3C6	64.1842
chr12	57941113	57941115	-	DCTN2	64.1245
chr6	43543811	43543813	-	XPO5	63.9254
chr5	172410761	172410763	+	ATP6V0E1	63.8547
chr7	128379344	128379346	+	CALU	63.8113
chr11	60609427	60609429	+	CCDC86	63.7044
chr19	12902308	12902310	+	JUNB	63.5462
chr7	6414124	6414126	+	RAC1	63.3942
chr11	67033903	67033905	+	ADRBK1	63.3669
chr4	109571739	109571741	+	OSTC	63.358
chr6	119670930	119670932	-	MAN1A1	63.1397
chr8	145743209	145743211	-	RECQL4	62.9913
chr4	190861972	190861974	+	FRG1	62.9724
chr10	135186907	135186909	-	ECHS1	62.8508
chr6	10747993	10747995	+	TMEM14B	62.7929
chr7	128470481	128470483	+	FLNC	62.6326
chr17	26926055	26926057	-	SPAG5	62.6091
chr15	83736105	83736107	-	BTBD1	62.5599
chr14	92588152	92588154	-	NDUFB1	62.4288
chr9	91926111	91926113	+	CKS2	62.4187
chr17	46703834	46703836	-	HOXB9	62.3948
chr12	124118322	124118324	-	EIF2B1	62.3612
chr1	16693523	16693525	+	SZRD1	62.3105
chr16	57496549	57496551	+	POLR2C	62.1614
chr17	48450561	48450563	-	MRPL27	62.1602
chr16	58768245	58768247	-	GOT2	62.1499
chr3	14444074	14444076	+	SLC6A6	62.1263
chr7	72936614	72936616	-	BAZ1B	61.9671
chr7	54826938	54826940	-	SEC61G	61.8714
chr14	23398660	23398662	-	PRMT5	61.8179
chr19	7694669	7694671	+	PET100	61.6904
chr9	37785088	37785090	-	EXOSC3	61.6617
chr10	27443348	27443350	-	YME1L1	61.325
chr6	138725334	138725336	+	HEBP2	61.2226
chr2	74405994	74405996	-	MOB1A	61.1989
chr5	54603574	54603576	+	SKIV2L2	60.6442
chr15	59397282	59397284	+	CCNB2	60.6411
chr19	16296233	16296235	+	FAM32A	60.3642
chr19	56632648	56632650	-	ZNF787	60.1884
chr5	68485373	68485375	+	CENPH	60.1307
chr1	32479293	32479295	+	KHDRBS1	60.1236
chrX	153991029	153991031	+	DKC1	60.1155
chr12	56360554	56360556	+	CDK2	60.0407
chr1	3713067	3713069	-	LRRC47	59.9259
chr22	36877686	36877688	-	TXN2	59.8881
chr10	75504129	75504131	+	SEC24C	59.8482
chr1	173834567	173834569	-	SNORD79	59.7667
chr4	17578925	17578927	+	LAP3	59.5799
chr20	57582308	57582310	-	CTSZ	59.4567
chr17	26903950	26903952	-	ALDOC	59.4154
chr19	18496966	18496968	+	GDF15	59.3518
chr2	70529219	70529221	-	FAM136A	59.3395
chr21	27107964	27107966	-	ATP5J	59.2811
chr12	53715411	53715413	-	AAAS	59.2696
chr9	35815041	35815043	-	HINT2	59.06
chr7	44887724	44887726	-	H2AFV	59.0201
chr20	57556261	57556263	+	NELFCD	58.9376
chr1	161475203	161475205	+	FCGR2A	58.9199
chr17	1588175	1588177	-	PRPF8	58.8631
chr22	31795537	31795539	+	DRG1	58.7698
chr3	179322433	179322435	-	MRPL47	58.7094
chr2	27994582	27994584	+	MRPL33	58.6422
chr2	25016250	25016252	-	PTRHD1	58.5442
chr17	79650960	79650962	+	HGS	58.5226
chr21	45553492	45553494	+	C21orf33	58.4977
chr1	11796140	11796142	+	AGTRAP	58.3797
chr16	87903099	87903101	-	SLC7A5	58.2832
chr3	31574489	31574491	+	STT3B	58.0497
chr1	52870142	52870144	-	ORC1	58.0347
chr17	40761356	40761358	+	TUBG1	57.8993
chr1	28975110	28975112	+	RNU11	57.7892
chr16	69788870	69788872	-	NOB1	57.7423
chr19	8373239	8373241	-	CD320	57.7038
chr22	32808273	32808275	-	RTCB	57.6288
chr16	88870184	88870186	+	CDT1	57.5273
chr20	49126889	49126891	+	PTPN1	57.4594
chr2	136634046	136634048	-	MCM6	57.4086
chr17	47022153	47022155	-	SNF8	57.3657
chr20	55043645	55043647	+	RTFDC1	57.1901
chr16	23690199	23690201	+	PLK1	57.1873
chr5	175395317	175395319	-	THOC3	56.8894
chr14	94547557	94547559	-	DDX24	56.8597
chr19	1205796	1205798	+	STK11	56.7001
chr6	26597169	26597171	+	ABT1	56.6061
chr4	140222674	140222676	+	NAA15	56.5808
chr15	41056283	41056285	+	GCHFR	56.5546
chr17	40307061	40307063	-	RAB5C	56.4601
chr16	56485260	56485262	-	NUDT21	56.4407
chr8	145653926	145653928	-	VPS28	56.4113
chr1	201951764	201951766	+	RNPEP	56.3442
chr19	10397641	10397643	+	ICAM4	56.2364
chr19	633567	633569	-	POLRMT	56.1904
chr1	39456914	39456916	+	AKIRIN1	56.0497
chr16	30441372	30441374	-	DCTPP1	55.8721
chr2	111435683	111435685	-	BUB1	55.8377
chr1	25664787	25664789	+	TMEM50A	55.8056
chr11	62621439	62621441	-	SNORD29	55.7764
chr7	107531584	107531586	+	DLD	55.7083
chr5	140700350	140700352	-	TAF7	55.7078
chr20	3026673	3026675	+	MRPS26	55.6098
chr19	6424821	6424823	-	KHSRP	55.5673
chr11	67250503	67250505	+	AIP	55.5598
chr2	152685008	152685010	-	ARL5A	55.5548
chr12	93836025	93836027	-	UBE2N	55.4945
chr2	192712005	192712007	-	SDPR	55.4177
chr7	10979812	10979814	-	NDUFA4	55.4032
chr17	26972176	26972178	-	KIAA0100	55.2137
chr7	44614136	44614138	-	DDX56	55.1898
chr2	118572253	118572255	+	DDX18	55.1743
chr11	61560084	61560086	-	TMEM258	55.1709
chr21	26979800	26979802	-	MRPL39	55.1669
chr2	84686585	84686587	-	SUCLG1	55.047
chr16	70285832	70285834	-	EXOSC6	54.9729
chr14	78227496	78227498	-	SNW1	54.8981
chr6	17707064	17707066	-	NUP153	54.8621
chr2	26256727	26256729	+	RAB10	54.8525
chr1	161123532	161123534	+	UFC1	54.6126
chr1	111991829	111991831	-	WDR77	54.4953
chr5	132202317	132202319	+	UQCRQ	54.4635
chr18	12377274	12377276	-	AFG3L2	54.4278
chr2	242626382	242626384	-	DTYMK	54.4148
chr6	3259160	3259162	+	PSMG4	54.3242
chr12	95867820	95867822	+	METAP2	54.3066
chr1	43424846	43424848	-	SLC2A1	54.2605
chr12	27863704	27863706	+	MRPS35	54.2474
chr20	3767336	3767338	-	CENPB	54.2203
chr2	37458739	37458741	-	CEBPZ	54.1932
chr4	177241088	177241090	+	SPCS3	54.1788
chr2	27357541	27357543	-	PREB	54.1004
chr2	158114338	158114340	+	GALNT5	54.0776
chr19	4867779	4867781	-	PLIN3	54.0131
chr17	18086865	18086867	+	ALKBH5	53.9009
chr2	223725730	223725732	+	ACSL3	53.8812
chr22	19109966	19109968	-	DGCR2	53.8365
chr9	140484936	140484938	-	ZMYND19	53.7251
chr6	109703761	109703763	-	CD164	53.6702
chr17	62497430	62497432	-	MIR5047	53.6311
chr3	122102073	122102075	-	CCDC58	53.5736
chr12	105380096	105380098	+	C12orf45	53.4817
chr15	91537880	91537882	-	PRC1	53.4383
chr11	64851614	64851616	-	CDCA5	53.4368
chr3	196669492	196669494	+	NCBP2-AS2	52.878
chr6	25727135	25727137	+	HIST1H2BA	52.8702
chr1	173833582	173833584	-	SNORD47	52.8417
chr10	32345370	32345372	-	KIF5B	52.8315
chr6	36842799	36842801	-	PPIL1	52.7455
chr1	184020809	184020811	+	TSEN15	52.7197
chr16	2273565	2273567	+	E4F1	52.6884
chr5	271734	271736	+	PDCD6	52.6749
chr11	107992256	107992258	+	ACAT1	52.646
chr11	118889239	118889241	+	TRAPPC4	52.5802
chr1	52870217	52870219	+	PRPF38A	52.4832
chr19	49375647	49375649	+	PPP1R15A	52.4203
chr2	203776948	203776950	-	WDR12	52.3652
chr4	159644551	159644553	-	PPID	52.3483
chr16	765171	765173	+	METRN	52.328
chr11	93465664	93465666	-	SNORA8	52.3193
chr9	131038423	131038425	+	SWI5	52.1696
chr6	43484775	43484777	+	POLR1C	52.1522
chr1	110881943	110881945	+	RBM15	52.117
chr20	43514342	43514344	+	YWHAB	52.0991
chr16	84733553	84733555	+	USP10	52.0973
chr5	133512723	133512725	-	SKP1	51.9765
chr14	23299090	23299092	+	MRPL52	51.9355
chr1	151162688	151162690	-	VPS72	51.8251
chr20	18548071	18548073	+	LINC00493	51.7853
chr1	29508636	29508638	-	SRSF4	51.76
chr15	91475773	91475775	-	HDDC3	51.6838
chr1	45452393	45452395	-	EIF2B3	51.6462
chr19	12848304	12848306	+	ASNA1	51.6423
chr12	6603296	6603298	+	NCAPD2	51.5868
chr22	41347349	41347351	+	RBX1	51.5474
chr3	186287950	186287952	+	DNAJB11	51.5358
chr7	56019609	56019611	+	MRPS17	51.4737
chr6	158244292	158244294	+	SNX9	51.4522
chr10	71930284	71930286	-	SAR1A	51.4132
chr6	36410542	36410544	+	KCTD20	51.3881
chr6	10695186	10695188	+	PAK1IP1	51.3424
chr17	49337895	49337897	+	UTP18	51.2589
chr17	61851087	61851089	-	CCDC47	51.0492
chr16	2867162	2867164	+	PRSS21	51.0108
chr8	80942505	80942507	-	MRPS28	50.9862
chr1	84944918	84944920	+	RPF1	50.9029
chr12	113623283	113623285	-	DDX54	50.7086
chr1	28907023	28907025	-	SNORA44	50.6516
chr19	48949028	48949030	+	GRWD1	50.6293
chr19	50168397	50168399	+	BCL2L12	50.6116
chr16	1401872	1401874	-	TSR3	50.6021
chr19	5623044	5623046	+	SAFB	50.5911
chr22	41865127	41865129	+	ACO2	50.5149
chr8	38008599	38008601	-	STAR	50.5094
chr1	71546971	71546973	-	ZRANB2	50.324
chr12	56710127	56710129	-	CNPY2	50.2168
chr7	100076901	100076903	-	TSC22D4	50.1787
chr1	214776530	214776532	+	CENPF	50.1738
chr7	72722863	72722865	-	NSUN5	50.1112
chr12	58087736	58087738	+	OS9	50.0782
chr17	57784861	57784863	+	VMP1	50.0426
chr14	97263682	97263684	+	VRK1	49.9591
chr1	46153845	46153847	+	TMEM69	49.939
chr3	9885701	9885703	-	RPUSD3	49.9158
chr6	31802691	31802693	+	C6orf48	49.8628
chr9	138392475	138392477	+	MRPS2	49.8249
chr1	156024515	156024517	+	LAMTOR2	49.7722
chr14	21852424	21852426	-	SUPT16H	49.7336
chr19	17973395	17973397	+	SNORA68	49.6794
chr8	144099900	144099902	+	LY6E	49.6361
chr8	38034247	38034249	-	LSM1	49.6061
chr2	87754972	87754974	+	LINC00152	49.5074
chr14	104387902	104387904	-	C14orf2	49.4812
chr3	186502583	186502585	+	SNORD2	49.4428
chr6	2765664	2765666	+	WRNIP1	49.3088
chrX	153672471	153672473	+	FAM50A	49.1301
chr16	28223238	28223240	-	XPO6	49.0662
chr1	118472370	118472372	+	WDR3	48.9122
chr2	73460355	73460357	-	PRADC1	48.9068
chr20	524481	524483	-	CSNK2A1	48.8631
chr4	7069799	7069801	-	GRPEL1	48.8576
chr21	46359953	46359955	+	FAM207A	48.8544
chr8	42911440	42911442	+	FNTA	48.8534
chr17	38978862	38978864	-	KRT10	48.8528
chr11	1785221	1785223	-	CTSD	48.833
chr1	156737272	156737274	+	PRCC	48.8229
chrX	16737705	16737707	+	SYAP1	48.6945
chr19	34895301	34895303	+	PDCD2L	48.4735
chr5	133747597	133747599	-	CDKN2AIPNL	48.4248
chr1	160313353	160313355	-	COPA	48.4049
chr20	55966452	55966454	+	RBM38	48.3745
chr19	4402658	4402660	+	CHAF1A	48.2268
chr12	57146145	57146147	-	PRIM1	48.2118
chr20	62612429	62612431	+	PRPF6	48.1533
chr14	67827032	67827034	+	EIF2S1	48.1328
chr20	37056085	37056087	-	SNORA71A	48.0866
chr17	40540512	40540514	-	STAT3	48.0771
chrX	48334547	48334549	+	FTSJ1	47.9954
chr9	136223419	136223421	+	SURF2	47.9316
chr3	14166370	14166372	-	CHCHD4	47.8222
chr7	98923494	98923496	+	ARPC1A	47.813
chr12	112451150	112451152	+	ERP29	47.7871
chr2	65454827	65454829	+	ACTR2	47.5873
chr19	913224	913226	-	R3HDM4	47.5535
chr11	126138876	126138878	-	SRPR	47.4285
chr17	38444144	38444146	+	CDC6	47.4137
chr1	26606211	26606213	+	SH3BGRL3	47.3365
chr3	51975956	51975958	-	RRP9	47.2216
chr20	42086502	42086504	+	SRSF6	47.1804
chr15	52311409	52311411	+	MAPK6	47.1582
chr7	44240576	44240578	+	YKT6	47.0775
chr9	139305053	139305055	-	SDCCAG3	46.9357
chr1	231175994	231175996	-	FAM89A	46.9052
chr1	87380106	87380108	-	2019-09-15	46.8534
chr15	78591939	78591941	-	WDR61	46.8218
chr16	81040501	81040503	-	CMC2	46.8134
chr2	74699941	74699943	-	MRPL53	46.8133
chrX	48432739	48432741	+	RBM3	46.7723
chr17	55927432	55927434	-	MRPS23	46.7679
chrX	154444699	154444701	+	VBP1	46.7427
chr17	27717678	27717680	+	MIR4523	46.6358
chr8	55047779	55047781	+	MRPL15	46.6295
chr12	6961283	6961285	+	USP5	46.6193
chr5	162887142	162887144	-	NUDCD2	46.5633
chr13	29233139	29233141	+	POMP	46.5366
chr19	859663	859665	+	CFD	46.5266
chr11	62432892	62432894	+	SNORA57	46.4083
chr19	50000974	50000976	+	SNORD35B	46.2748
chr22	24110140	24110142	-	CHCHD10	46.2076
chr12	22199108	22199110	+	CMAS	46.1455
chr17	73512607	73512609	+	TSEN54	45.9443
chr7	66386201	66386203	+	TMEM248	45.9066
chr3	128968451	128968453	+	COPG1	45.8987
chr1	207925381	207925383	+	CD46	45.8301
chr15	41786054	41786056	+	ITPKA	45.7706
chr20	61427803	61427805	+	MRGBP	45.7504
chr14	39644385	39644387	+	PNN	45.7406
chr14	64854757	64854759	+	MTHFD1	45.7275
chr2	128615728	128615730	-	POLR2D	45.6545
chr20	62152131	62152133	+	PPDPF	45.629
chr19	19249309	19249311	-	TMEM161A	45.6251
chr16	22308694	22308696	+	POLR3E	45.5996
chr19	926035	926037	+	ARID3A	45.5718
chr4	142142047	142142049	+	ZNF330	45.5497
chr1	181057636	181057638	+	IER5	45.5338
chr19	14247439	14247441	-	ASF1B	45.5281
chr20	5093732	5093734	-	TMEM230	45.5142
chr10	105156269	105156271	-	USMG5	45.5103
chr17	36452987	36452989	+	MRPL45	45.48
chr10	12238142	12238144	-	NUDT5	45.4588
chr1	247365361	247365363	-	MIR3916	45.4153
chrX	20159965	20159967	-	EIF1AX	45.3789
chr12	133264190	133264192	+	PXMP2	45.3408
chr7	106301633	106301635	-	CCDC71L	45.3375
chr8	101162837	101162839	+	POLR2K	45.313
chr12	69004617	69004619	+	RAP1B	45.2918
chr5	52856463	52856465	+	NDUFS4	45.2532
chr18	57026507	57026509	-	LMAN1	45.2333
chr17	65362720	65362722	-	PSMD12	45.2248
chr5	159436178	159436180	+	TTC1	45.1727
chr8	19674916	19674918	+	INTS10	45.1286
chr12	98909349	98909351	+	TMPO	45.1188
chr9	104160918	104160920	-	MRPL50	45.0901
chr16	88772889	88772891	+	CTU2	45.0381
chr1	15736389	15736391	+	EFHD2	45.0362
chr3	101293040	101293042	+	PCNP	44.9489
chr2	175113364	175113366	-	OLA1	44.9405
chr12	112856534	112856536	+	PTPN11	44.8522
chr16	67063048	67063050	+	CBFB	44.6852
chr1	156252619	156252621	-	SMG5	44.682
chr7	75988341	75988343	-	YWHAG	44.6034
chr17	47074772	47074774	+	IGF2BP1	44.5856
chr8	30515737	30515739	-	GTF2E2	44.5669
chr16	2264821	2264823	-	PGP	44.4783
chr19	49994430	49994432	+	SNORD35A	44.4016
chr9	139725407	139725409	+	MIR4292	44.3991
chr1	28907564	28907566	-	SNORA16A	44.3457
chr1	28585961	28585963	+	SESN2	44.3034
chr3	184081192	184081194	+	POLR2H	44.1977
chr5	134369963	134369965	-	PITX1	44.1892
chr19	48018514	48018516	-	NAPA	44.1736
chr11	320913	320915	-	IFITM3	44.1038
chr12	110841534	110841536	-	ANAPC7	44.0823
chr15	44829264	44829266	+	EIF3J	44.0119
chr3	32612365	32612367	-	DYNC1LI1	43.9987
chr11	62314331	62314333	-	AHNAK	43.9854
chr3	127348000	127348002	+	PODXL2	43.944
chr16	70557689	70557691	+	SF3B3	43.9297
chr9	80912057	80912059	+	PSAT1	43.8621
chr1	94344761	94344763	-	DNTTIP2	43.8585
chr10	133795434	133795436	-	BNIP3	43.8245
chr9	32573181	32573183	-	NDUFB6	43.8102
chr18	47340391	47340393	+	SCARNA17	43.7542
chr20	47835830	47835832	+	DDX27	43.754
chr1	115124264	115124266	-	BCAS2	43.7349
chr15	91411883	91411885	+	FURIN	43.6859
chr18	2571508	2571510	+	NDC80	43.6391
chr12	16035286	16035288	+	STRAP	43.4942
chr21	45196255	45196257	-	CSTB	43.4374
chr2	71357442	71357444	+	MPHOSPH10	43.3308
chr16	402675	402677	-	AXIN1	43.2957
chr12	123237369	123237371	+	DENR	43.2438
chr18	33709835	33709837	+	ELP2	43.1762
chr10	60144901	60144903	+	TFAM	43.1739
chr16	2479393	2479395	+	CCNF	43.1734
chr7	6048880	6048882	+	AIMP2	43.1102
chr12	121124947	121124949	+	MLEC	43.0667
chr3	141595468	141595470	+	ATP1B3	43.0593
chr12	57914299	57914301	-	DDIT3	43.0081
chr1	11994722	11994724	+	PLOD1	43.0016
chr10	94449679	94449681	+	HHEX	42.9984
chr6	166755990	166755992	-	SFT2D1	42.9561
chr2	203103321	203103323	-	SUMO1	42.9377
chr9	140149757	140149759	+	NELFB	42.9299
chr16	67970779	67970781	-	PSMB10	42.9262
chr20	62496579	62496581	+	TPD52L2	42.8813
chr16	50402844	50402846	-	BRD7	42.7936
chr16	47007624	47007626	-	DNAJA2	42.7289
chr22	38203910	38203912	+	GCAT	42.6939
chr22	21213290	21213292	+	SNAP29	42.6162
chr9	86323167	86323169	-	UBQLN1	42.6012
chr11	102323774	102323776	-	TMEM123	42.5185
chr22	43011249	43011251	+	RNU12	42.473
chr1	11986484	11986486	-	KIAA2013	42.4084
chr19	1269265	1269267	+	CIRBP	42.3715
chr1	115259514	115259516	-	NRAS	42.343
chrX	150565655	150565657	+	VMA21	42.3025
chr3	47555198	47555200	-	ELP6	42.29
chr17	48796924	48796926	+	LUC7L3	42.2868
chr9	131580777	131580779	+	ENDOG	42.2554
chr4	77997124	77997126	-	CCNI	42.2482
chr10	74927852	74927854	-	ECD	42.2284
chr12	74931549	74931551	+	ATXN7L3B	42.13
chr11	75115463	75115465	+	SNORD15B	42.1212
chr11	93454678	93454680	+	SCARNA9	42.1149
chr1	246729564	246729566	-	TFB2M	42.0721
chr4	1723215	1723217	+	TACC3	42.0126
chr17	45908906	45908908	-	MRPL10	41.9842
chr5	16465893	16465895	-	ZNF622	41.8821
chrX	47518578	47518580	-	UXT	41.8178
chr6	43484727	43484729	-	YIPF3	41.7796
chr22	24951616	24951618	+	SNRPD3	41.765
chr20	37554953	37554955	+	FAM83D	41.7538
chr9	139581910	139581912	-	AGPAT2	41.727
chr20	54967350	54967352	-	AURKA	41.7257
chr1	9599526	9599528	+	SLC25A33	41.7106
chr12	49351251	49351253	-	ARF3	41.708
chr19	13229100	13229102	+	NACC1	41.6893
chr3	10183317	10183319	+	VHL	41.688
chr10	81107218	81107220	+	PPIF	41.5982
chr21	33651375	33651377	-	MIS18A	41.5303
chr14	68141601	68141603	-	VTI1B	41.4855
chr19	14201231	14201233	-	SAMD1	41.4791
chr1	38273471	38273473	+	C1orf122	41.4671
chr2	183903585	183903587	-	NCKAP1	41.4462
chr12	118454504	118454506	+	RFC5	41.4331
chr19	51302381	51302383	-	SNORD88B	41.4305
chr16	85833147	85833149	-	EMC8	41.3858
chr17	26646119	26646121	+	TMEM97	41.2982
chr6	166796500	166796502	-	MPC1	41.2562
chr1	2323212	2323214	+	RER1	41.2001
chr10	101190529	101190531	-	GOT1	41.1063
chr16	1821709	1821711	-	NME3	41.0714
chr17	79633759	79633761	+	CCDC137	41.029
chr1	84972261	84972263	-	GNG5	40.9087
chr3	183602692	183602694	-	PARL	40.864
chr10	105156410	105156412	+	PDCD11	40.8519
chr19	4400564	4400566	-	SH3GL1	40.8497
chr1	229644087	229644089	-	NUP133	40.8231
chr1	165796730	165796732	+	UCK2	40.8076
chr5	162887515	162887517	+	HMMR	40.7936
chr5	36152143	36152145	+	SKP2	40.7866
chr19	6372442	6372444	+	ALKBH7	40.6807
chr12	15114561	15114563	-	ARHGDIB	40.6291
chr12	8088891	8088893	-	SLC2A3	40.626
chr5	32174424	32174426	-	GOLPH3	40.6041
chr15	23034426	23034428	-	NIPA2	40.4859
chr2	101869343	101869345	+	CNOT11	40.4228
chr8	48920993	48920995	+	UBE2V2	40.4228
chrX	47004615	47004617	+	RBM10	40.2929
chr9	132597694	132597696	+	USP20	40.2824
chr11	73498915	73498917	+	MRPL48	40.2708
chr9	140100089	140100091	-	TMEM203	40.2256
chr8	97247861	97247863	-	UQCRB	40.2146
chr6	34855847	34855849	-	TAF11	40.181
chr3	51422690	51422692	+	MANF	40.1723
chr3	47517444	47517446	-	SCAP	40.1118
chr19	4791726	4791728	+	FEM1A	40.0848
chr16	2205797	2205799	+	TRAF7	39.972
chr5	128430440	128430442	+	ISOC1	39.9635
chr1	1822525	1822527	-	GNB1	39.9474
chr2	68385003	68385005	+	PNO1	39.9377
chr1	93811476	93811478	+	DR1	39.9157
chr17	48227876	48227878	-	PPP1R9B	39.8776
chr2	96931882	96931884	+	CIAO1	39.8008
chr12	121019200	121019202	-	POP5	39.5839
chrX	20154530	20154532	-	SCARNA9L	39.5555
chr16	2205105	2205107	-	SNORD60	39.5449
chr8	121457646	121457648	-	MRPL13	39.5421
chr16	81129979	81129981	-	GCSH	39.5387
chr2	130939499	130939501	+	MZT2B	39.5096
chr9	123605298	123605300	-	PSMD5	39.4929
chr13	37574676	37574678	+	EXOSC8	39.4739
chr10	22292649	22292651	-	DNAJC1	39.4646
chr2	122513119	122513121	+	TSN	39.4607
chr10	135171528	135171530	-	FUOM	39.4285
chr6	42185632	42185634	-	MRPS10	39.4197
chr8	145515268	145515270	+	HSF1	39.3561
chr3	52273182	52273184	-	TWF2	39.3537
chr11	5364753	5364755	-	OR51B5	39.3369
chr11	16760146	16760148	+	C11orf58	39.2971
chr5	138940749	138940751	+	UBE2D2	39.2846
chr11	5264821	5264823	-	HBBP1	39.2047
chr19	12780464	12780466	-	WDR83OS	39.2008
chr1	46769037	46769039	-	LRRC41	39.036
chr16	89627836	89627838	+	SNORD68	39.0315
chr7	98479271	98479273	+	MIR3609	38.9719
chr15	41523435	41523437	+	CHP1	38.9396
chr1	231114821	231114823	+	ARV1	38.8767
chr18	71815744	71815746	+	TIMM21	38.8587
chr4	174292091	174292093	+	SAP30	38.7782
chr5	145826871	145826873	+	TCERG1	38.7346
chr2	65357434	65357436	-	RAB1A	38.7221
chr17	28619183	28619185	-	BLMH	38.7108
chr1	3816856	3816858	-	C1orf174	38.6942
chr20	48552912	48552914	+	RNF114	38.6382
chr11	34127109	34127111	+	NAT10	38.4686
chr16	19729491	19729493	-	KNOP1	38.4311
chr7	2281832	2281834	-	FTSJ2	38.4116
chr3	42632296	42632298	+	SS18L2	38.3863
chr7	56032268	56032270	+	GBAS	38.3446
chr7	56131915	56131917	+	SUMF2	38.3234
chr19	6739705	6739707	+	TRIP10	38.1783
chr1	6296043	6296045	-	ICMT	38.1243
chr21	47648737	47648739	-	LSS	38.0722
chr8	104426940	104426942	+	DCAF13	38.0041
chr19	9695208	9695210	-	ZNF121	37.9954
chr2	109335935	109335937	+	RANBP2	37.9858
chrX	49028182	49028184	+	PLP2	37.8625
chr5	175815762	175815764	-	NOP16	37.7504
chr19	36486088	36486090	+	SDHAF1	37.6951
chr13	92000072	92000074	+	MIR17HG	37.6593
chr10	70661032	70661034	+	DDX50	37.639
chr9	133454958	133454960	+	FUBP3	37.6364
chr1	10532612	10532614	-	DFFA	37.6192
chr1	179051110	179051112	+	TOR3A	37.5637
chr16	2933194	2933196	+	FLYWCH2	37.5575
chr1	12227058	12227060	+	TNFRSF1B	37.5209
chr17	27071021	27071023	+	TRAF4	37.5134
chr1	226187065	226187067	-	SDE2	37.4504
chr9	139743254	139743256	+	PHPT1	37.4423
chr3	52739855	52739857	+	SPCS1	37.4033
chr14	24605376	24605378	+	PSME1	37.3828
chr1	171750759	171750761	+	METTL13	37.3429
chr9	2844129	2844131	-	KIAA0020	37.3267
chr10	72648540	72648542	-	PCBD1	37.3088
chr5	172386437	172386439	+	RPL26L1	37.2648
chr19	7694438	7694440	-	XAB2	37.2273
chr17	34948224	34948226	+	DHRS11	37.2218
chr12	121837884	121837886	+	RNF34	37.1972
chr12	4382900	4382902	+	CCND2	37.1312
chr17	46655742	46655744	-	HOXB4	37.1259
chrX	152864631	152864633	-	FAM58A	37.1143
chr20	3185294	3185296	-	DDRGK1	37.0599
chr10	127512102	127512104	+	BCCIP	37.0346
chr5	140080030	140080032	+	ZMAT2	37.0168
chr1	28969603	28969605	-	TAF12	37.0166
chr5	892967	892969	+	TRIP13	36.9288
chr12	56843199	56843201	-	TIMELESS	36.9259
chr20	32581456	32581458	+	RALY	36.9227
chr5	77072184	77072186	-	TBCA	36.9142
chr1	948845	948847	+	ISG15	36.8278
chr17	30771479	30771481	+	PSMD11	36.7934
chr11	6624879	6624881	-	RRP8	36.7914
chr14	68162509	68162511	-	RDH11	36.774
chr3	120315126	120315128	+	NDUFB4	36.7671
chr3	183852808	183852810	+	EIF2B5	36.6868
chr10	97416566	97416568	-	ALDH18A1	36.6399
chr20	37058446	37058448	-	SNORA71C	36.635
chr11	35684351	35684353	+	TRIM44	36.6186
chrX	151903226	151903228	+	CSAG1	36.5459
chr16	75681633	75681635	+	TERF2IP	36.5453
chrX	153881852	153881854	-	CTAG2	36.4814
chr11	85339615	85339617	+	TMEM126B	36.474
chr15	64386206	64386208	-	FAM96A	36.3532
chr19	2236814	2236816	+	SF3A2	36.3305
chr8	20054702	20054704	+	ATP6V1B2	36.2944
chr7	117824084	117824086	+	NAA38	36.2408
chr20	57607421	57607423	-	ATP5E	36.2102
chr4	57301801	57301803	-	PPAT	36.2041
chr8	67341261	67341263	+	RRS1	36.1816
chr16	67281424	67281426	-	FHOD1	36.1697
chr1	244615435	244615437	-	ADSS	36.1499
chr15	59949736	59949738	-	GTF2A2	36.1202
chr17	74261284	74261286	+	UBALD2	36.1006
chr1	167599472	167599474	+	RCSD1	36.0051
chr7	102715326	102715328	+	ARMC10	35.9713
chr1	206858363	206858365	+	MAPKAPK2	35.9696
chr5	151138209	151138211	-	ATOX1	35.9442
chr17	1553391	1553393	-	RILP	35.9178
chr6	116892581	116892583	+	RWDD1	35.881
chr8	145669811	145669813	-	TONSL	35.8618
chr1	161719579	161719581	+	DUSP12	35.8607
chr1	54304224	54304226	-	NDC1	35.8519
chr11	134123259	134123261	-	THYN1	35.8245
chr20	32031697	32031699	-	SNTA1	35.8152
chr13	45694629	45694631	+	GTF2F2	35.7639
chr4	17812434	17812436	+	NCAPG	35.727
chr22	38054735	38054737	+	PDXP	35.6614
chr17	10600884	10600886	-	SCO1	35.6603
chr4	39979575	39979577	-	PDS5A	35.6439
chr1	6614657	6614659	-	NOL9	35.6241
chr2	190306157	190306159	+	WDR75	35.5944
chrX	153744565	153744567	-	FAM3A	35.5223
chr12	9102356	9102358	-	M6PR	35.4336
chr1	36554451	36554453	+	ADPRHL2	35.4242
chr5	176730743	176730745	-	RAB24	35.3302
chr1	229694441	229694443	-	ABCB10	35.2999
chr19	1479227	1479229	-	C19orf25	35.2978
chr3	73046117	73046119	+	PPP4R2	35.2845
chrX	48980078	48980080	-	GPKOW	35.2258
chr11	64781583	64781585	+	ARL2	35.2214
chr19	14606960	14606962	-	GIPC1	35.2176
chr16	21610854	21610856	+	METTL9	35.2161
chr6	100016689	100016691	-	CCNC	35.1776
chr9	136217309	136217311	+	SNORD36A	35.1582
chr11	47586980	47586982	+	PTPMT1	35.1356
chr20	43589113	43589115	-	TOMM34	35.1119
chr17	7480127	7480129	+	SNORD10	35.0777
chr2	136743221	136743223	-	DARS	35.0678
chr20	35234135	35234137	+	C20orf24	35.0635
chr7	95951458	95951460	-	SLC25A13	35.033
chr20	47895480	47895482	+	SNORD12C	35.0299
chr3	193853929	193853931	+	HES1	35.0199
chr1	110091184	110091186	+	GNAI3	35.0166
chr4	106395226	106395228	-	PPA2	34.942
chr9	130700762	130700764	-	DPM2	34.8475
chr6	44225282	44225284	-	SLC35B2	34.8368
chr17	5323058	5323060	-	NUP88	34.7682
chr20	54933981	54933983	+	FAM210B	34.7238
chr12	93861264	93861266	+	MRPL42	34.6904
chr11	63933584	63933586	-	MACROD1	34.6903
chr3	48885269	48885271	-	PRKAR2A	34.6699
chr11	118443100	118443102	+	ARCN1	34.6587
chr6	24719402	24719404	-	C6orf62	34.5912
chr1	197115823	197115825	-	ASPM	34.5883
chr1	168148169	168148171	+	TIPRL	34.5389
chr22	19842461	19842463	-	GNB1L	34.516
chr11	93466929	93466931	-	MIR1304	34.4968
chr17	40950742	40950744	-	COA3	34.4885
chr17	16318854	16318856	+	TRPV2	34.3789
chr16	27280112	27280114	-	NSMCE1	34.2256
chr1	76253572	76253574	+	SNORD45A	34.2218
chr11	61891443	61891445	+	INCENP	34.2139
chr16	2097866	2097868	-	NTHL1	34.2127
chr7	43798270	43798272	+	BLVRA	34.19
chr7	12443851	12443853	-	VWDE	34.1108
chr22	37640304	37640306	-	RAC2	34.0646
chr11	10772809	10772811	+	CTR9	33.9905
chr9	132586440	132586442	-	TOR1A	33.9884
chr10	70939991	70939993	+	SUPV3L1	33.9873
chr17	73761279	73761281	-	GALK1	33.9624
chr12	51632506	51632508	+	DAZAP2	33.9556
chr1	6761965	6761967	-	DNAJC11	33.9213
chr1	19638639	19638641	-	AKR7A2	33.8892
chr16	2039944	2039946	+	SYNGR3	33.8644
chr16	15982446	15982448	-	FOPNL	33.864
chr16	9185535	9185537	+	C16orf72	33.8293
chr7	65579803	65579805	+	CRCP	33.8092
chr17	62496956	62496958	-	MIR3064	33.8039
chr2	32853085	32853087	+	TTC27	33.7863
chr2	32264843	32264845	-	DPY30	33.7519
chr1	27216868	27216870	-	GPN2	33.7509
chr3	48229800	48229802	-	CDC25A	33.7319
chr12	56546202	56546204	+	MYL6B	33.6908
chr2	99797540	99797542	+	MRPL30	33.6858
chr17	25621104	25621106	+	WSB1	33.5851
chr3	100120241	100120243	-	TOMM70A	33.5555
chr7	152373249	152373251	-	XRCC2	33.5243
chr1	145507555	145507557	+	RBM8A	33.5017
chr1	40723720	40723722	+	ZMPSTE24	33.4383
chr11	535549	535551	-	HRAS	33.4361
chr19	36605886	36605888	+	TBCB	33.2511
chr3	193310931	193310933	+	OPA1	33.2178
chr11	65343507	65343509	+	EHBP1L1	33.1933
chr1	156571278	156571280	-	GPATCH4	33.1924
chr19	45349391	45349393	+	PVRL2	33.1558
chr10	70883906	70883908	+	VPS26A	33.1516
chr12	54813049	54813051	-	ITGA5	33.1461
chr13	100153626	100153628	+	TM9SF2	33.1419
chr15	81293293	81293295	+	MESDC1	33.0916
chr2	169746943	169746945	-	SPC25	33.0871
chr7	87505542	87505544	+	DBF4	33.0508
chr12	132628991	132628993	+	NOC4L	32.9701
chr22	38349672	38349674	+	POLR2F	32.9685
chr11	34937938	34937940	-	APIP	32.9654
chr6	34664624	34664626	-	C6orf106	32.9464
chr17	37026110	37026112	+	LASP1	32.9131
chr3	57583214	57583216	-	ARF4	32.9061
chr3	186505400	186505402	+	SNORA4	32.8833
chr17	56160778	56160780	+	DYNLL2	32.766
chr11	65656009	65656011	-	FIBP	32.7458
chr15	89010682	89010684	+	MRPS11	32.7289
chr1	231376917	231376919	+	GNPAT	32.7177
chr1	11724148	11724150	+	FBXO6	32.5272
chr11	450278	450280	+	PTDSS2	32.5223
chr12	50419306	50419308	-	RACGAP1	32.5022
chr7	141251076	141251078	+	AGK	32.4806
chr19	5622937	5622939	-	SAFB2	32.4804
chr5	154317775	154317777	-	GEMIN5	32.4526
chr10	104262511	104262513	-	ACTR1A	32.4437
chr17	77813212	77813214	-	CBX4	32.4068
chr19	10426690	10426692	-	FDX1L	32.3731
chr14	45604008	45604010	-	FKBP3	32.33
chr4	17616271	17616273	+	MED28	32.322
chr1	150241608	150241610	-	APH1A	32.2733
chr17	27224714	27224716	-	FLOT2	32.2194
chr12	120554642	120554644	-	RAB35	32.2042
chr11	117014998	117015000	+	PAFAH1B2	32.1954
chr4	183838629	183838631	-	DCTD	32.1857
chr6	42713883	42713885	-	TBCC	32.1592
chr6	16238809	16238811	+	GMPR	32.1244
chr2	174219559	174219561	+	CDCA7	32.0794
chr19	33166101	33166103	-	ANKRD27	32.0703
chr1	173793795	173793797	+	DARS2	32.0612
chr12	122326635	122326637	+	PSMD9	32.0327
chr2	97523755	97523757	-	ANKRD39	32.0274
chr4	57843825	57843827	-	NOA1	32.0245
chr19	48259108	48259110	+	SNORD23	31.9836
chr2	27805834	27805836	+	ZNF512	31.8378
chr17	57232799	57232801	-	SKA2	31.8367
chr5	6378638	6378640	-	MED10	31.8309
chr18	9708226	9708228	+	RAB31	31.8081
chr4	41992521	41992523	+	SLC30A9	31.7675
chr19	39322496	39322498	-	ECH1	31.7569
chr1	145096405	145096407	+	SEC22B	31.7401
chr1	228291021	228291023	-	C1orf35	31.737
chr6	86387376	86387378	-	SNORD50B	31.7255
chrX	53254603	53254605	-	KDM5C	31.6764
chr1	235324771	235324773	-	RBM34	31.6556
chr15	44116950	44116952	-	MFAP1	31.6501
chrX	153236818	153236820	-	HCFC1	31.6287
chr16	85045140	85045142	-	ZDHHC7	31.6248
chr1	151736039	151736041	-	MRPL9	31.6025
chr15	41576199	41576201	+	OIP5-AS1	31.5406
chr7	16685441	16685443	-	ANKMY2	31.514
chr2	73114510	73114512	+	SPR	31.4508
chr17	33469321	33469323	-	NLE1	31.3702
chr1	174992590	174992592	-	MRPS14	31.3587
chr14	35452102	35452104	+	SRP54	31.3495
chr16	70557456	70557458	-	COG4	31.3298
chr1	24069854	24069856	+	TCEB3	31.3215
chr1	43855482	43855484	-	MED8	31.2996
chr1	241799231	241799233	-	CHML	31.2517
chr16	82203828	82203830	-	MPHOSPH6	31.2077
chr16	67876211	67876213	+	THAP11	31.1739
chr11	9406167	9406169	+	IPO7	31.1705
chr12	112563347	112563349	+	TRAFD1	31.1383
chr11	47870056	47870058	-	NUP160	31.0568
chr11	65729158	65729160	+	SART1	31.0239
chr21	35747747	35747749	+	SMIM11	31.0107
chr6	39197250	39197252	-	KCNK5	30.9906
chr1	214454563	214454565	+	SMYD2	30.9034
chr9	100395703	100395705	+	NCBP1	30.896
chr17	1420211	1420213	+	PITPNA-AS1	30.8621
chr1	228594516	228594518	-	TRIM11	30.854
chr9	34620495	34620497	-	DCTN3	30.8125
chr4	77069654	77069656	-	NUP54	30.7454
chr11	95523623	95523625	+	CEP57	30.7361
chr7	72299950	72299952	+	SBDSP1	30.7254
chr2	47596285	47596287	+	EPCAM	30.6261
chr17	73893083	73893085	-	TRIM65	30.5973
chr11	64885169	64885171	-	ZNHIT2	30.5194
chr19	55996555	55996557	+	NAT14	30.4254
chr11	89956531	89956533	-	CHORDC1	30.382
chr16	30457223	30457225	-	SEPHS2	30.3674
chr3	128444977	128444979	+	RAB7A	30.3141
chr1	246887376	246887378	+	SCCPDH	30.3108
chr16	838620	838622	+	CHTF18	30.3042
chr9	116037912	116037914	+	PRPF4	30.2931
chr15	89878025	89878027	-	POLG	30.2929
chr1	935551	935553	-	HES4	30.281
chr19	1568056	1568058	-	MEX3D	30.2768
chr19	13261187	13261189	-	STX10	30.2151
chr5	138862342	138862344	-	TMEM173	30.2071
chr3	5021095	5021097	+	BHLHE40	30.1824
chr11	62554872	62554874	+	TMEM179B	30.1801
chr19	38747230	38747232	-	PPP1R14A	30.177
chr10	124895565	124895567	+	HMX3	30.1613
chr22	20748403	20748405	+	ZNF74	30.1432
chr3	12598511	12598513	+	MKRN2	30.1359
chr8	145137522	145137524	+	GPAA1	30.1185
chr19	41903255	41903257	-	EXOSC5	30.1083
chrX	106871652	106871654	+	PRPS1	30.0328
chr11	62559485	62559487	-	TMEM223	30.0227
chr15	75628372	75628374	+	COMMD4	29.9244
chr9	133569156	133569158	+	EXOSC2	29.8531
chr1	23886284	23886286	-	ID3	29.8441
chr22	41697505	41697507	+	ZC3H7B	29.8349
chr1	155108286	155108288	+	SLC50A1	29.6896
chr1	155178488	155178490	+	MTX1	29.6533
chr1	244816350	244816352	+	DESI2	29.6054
chr21	47604372	47604374	-	SPATC1L	29.5851
chr16	28986094	28986096	+	SPNS1	29.5436
chr3	157827839	157827841	+	RSRC1	29.5079
chr11	20409074	20409076	+	PRMT3	29.5059
chrX	47510002	47510004	-	ELK1	29.4463
chr9	131464800	131464802	+	PKN3	29.3952
chr3	9932269	9932271	+	JAGN1	29.3796
chr16	2732493	2732495	+	KCTD5	29.3784
chrX	151999509	151999511	+	NSDHL	29.371
chr19	16308663	16308665	+	AP1M1	29.3659
chr17	56408678	56408680	-	MIR142	29.343
chr15	42787502	42787504	+	SNAP23	29.3289
chr8	130365227	130365229	-	CCDC26	29.3268
chr2	86947412	86947414	+	RMND5A	29.3261
chr9	139258262	139258264	-	DNLZ	29.3183
chr7	102105388	102105390	+	LRWD1	29.306
chr17	31254926	31254928	+	TMEM98	29.3042
chr5	139682688	139682690	-	PFDN1	29.2676
chr19	23945814	23945816	+	RPSAP58	29.2411
chr17	2240677	2240679	-	TSR1	29.1997
chr3	38178732	38178734	-	ACAA1	29.1179
chr18	657602	657604	+	TYMS	29.1047
chr19	44124013	44124015	-	ZNF428	29.0954
chr19	46389375	46389377	-	IRF2BP1	29.0941
chr19	4247109	4247111	+	CCDC94	29.0691
chr3	112280484	112280486	-	ATG3	29.0403
chr3	45430073	45430075	+	LARS2	29.015
chr5	110427868	110427870	+	WDR36	29.0003
chr3	194393205	194393207	-	LSG1	28.9916
chr10	43277952	43277954	+	BMS1	28.9267
chr17	4871131	4871133	-	SPAG7	28.9032
chr2	27440256	27440258	+	CAD	28.8938
chr7	22896230	22896232	+	SNORD93	28.8932
chr19	16999824	16999826	+	F2RL3	28.852
chr7	65447300	65447302	-	GUSB	28.849
chr10	13203552	13203554	+	MCM10	28.8437
chr5	137514415	137514417	+	KIF20A	28.8381
chr6	13328786	13328788	-	TBC1D7	28.8242
chr19	39881834	39881836	-	PAF1	28.8096
chr8	23082679	23082681	-	TNFRSF10A	28.8076
chr11	61197595	61197597	+	SDHAF2	28.7734
chr1	32860061	32860063	-	BSDC1	28.7685
chr6	159065803	159065805	-	DYNLT1	28.7144
chr8	23145610	23145612	+	R3HCC1	28.6978
chr7	123197957	123197959	-	NDUFA5	28.6285
chrX	129535941	129535943	+	RBMX2	28.6267
chr11	68451981	68451983	+	GAL	28.5757
chr11	18548502	18548504	-	TSG101	28.5709
chr5	138609439	138609441	+	SNHG4	28.5616
chr12	56435684	56435686	+	RPS26	28.5613
chr3	148804340	148804342	-	HLTF	28.4456
chr4	6717840	6717842	+	BLOC1S4	28.4414
chr11	77850698	77850700	-	ALG8	28.3981
chr9	131486407	131486409	-	ZDHHC12	28.3734
chr14	75469610	75469612	+	EIF2B2	28.362
chr16	2012466	2012468	-	SNORA10	28.3344
chr1	235530726	235530728	+	TBCE	28.3266
chr15	66161795	66161797	+	RAB11A	28.3204
chr5	115177617	115177619	+	AP3S1	28.3092
chr2	10830112	10830114	-	NOL10	28.2884
chr17	7482803	7482805	+	CD68	28.2873
chr12	69753530	69753532	+	YEATS4	28.2364
chr12	12966139	12966141	+	DDX47	28.2176
chr3	152552734	152552736	+	P2RY1	28.1477
chr22	50946643	50946645	+	NCAPH2	28.1372
chr22	37956469	37956471	+	CDC42EP1	28.1369
chr1	38273864	38273866	-	YRDC	28.1359
chrX	107334873	107334875	-	PSMD10	28.1081
chr12	109531292	109531294	-	ALKBH2	28.1074
chr17	57784855	57784857	-	PTRH2	28.0331
chr5	68530620	68530622	+	CDK7	28.0282
chr4	155471584	155471586	-	PLRG1	27.8814
chr8	141645645	141645647	-	AGO2	27.8289
chr17	61627794	61627796	+	DCAF7	27.7762
chr3	39449880	39449882	+	SNORA6	27.7394
chr15	40674920	40674922	+	KNSTRN	27.738
chr5	77590578	77590580	-	AP3B1	27.7202
chr12	123011807	123011809	+	KNTC1	27.709
chr13	50265622	50265624	-	EBPL	27.684
chr7	105925637	105925639	-	NAMPT	27.6792
chr1	231376923	231376925	-	C1orf131	27.6723
chr11	134094425	134094427	-	NCAPD3	27.6719
chr2	55921044	55921046	-	PNPT1	27.6608
chr3	196014583	196014585	-	PCYT1A	27.6592
chr7	38217806	38217808	+	STARD3NL	27.652
chr16	67261014	67261016	+	TMEM208	27.6306
chr9	94877689	94877691	-	SPTLC1	27.6103
chr14	23388395	23388397	-	RBM23	27.5707
chrX	100075346	100075348	+	CSTF2	27.5503
chr20	32399108	32399110	+	CHMP4B	27.5178
chr18	12947981	12947983	+	SEH1L	27.51
chr19	10812110	10812112	+	QTRT1	27.4722
chr6	35265593	35265595	+	DEF6	27.4416
chr6	5261171	5261173	-	LYRM4	27.4226
chr2	219433301	219433303	+	RQCD1	27.3818
chr15	35261994	35261996	-	AQR	27.3603
chr2	223520826	223520828	-	FARSB	27.3527
chr1	28905333	28905335	-	SNORD99	27.3519
chr11	6502675	6502677	+	TIMM10B	27.3427
chr3	184429835	184429837	-	MAGEF1	27.3279
chr11	18343814	18343816	+	GTF2H1	27.3277
chr7	129845337	129845339	-	TMEM209	27.311
chr11	2398545	2398547	+	CD81	27.2907
chr14	104181822	104181824	-	XRCC3	27.2647
chr2	70121073	70121075	+	SNRNP27	27.2457
chr16	75467386	75467388	-	CFDP1	27.2223
chr12	120884214	120884216	-	TRIAP1	27.2058
chr17	7142824	7142826	-	PHF23	27.2006
chr16	69364497	69364499	-	PDF	27.1768
chr3	9404715	9404717	+	THUMPD3	27.1587
chr16	69373413	69373415	+	NIP7	27.1571
chr11	65101223	65101225	+	DPF2	27.1279
chr19	13875335	13875337	+	MRI1	27.1188
chr12	122712067	122712069	-	DIABLO	27.0855
chrX	53449617	53449619	-	SMC1A	27.0665
chr17	42422489	42422491	+	GRN	27.064
chr4	83956237	83956239	+	COPS4	27.0283
chr1	100731712	100731714	+	RTCA	27.0248
chr9	135853892	135853894	+	GFI1B	26.9729
chr15	52263957	52263959	-	LEO1	26.9594
chr8	145754457	145754459	-	C8orf82	26.9377
chrX	54556642	54556644	+	GNL3L	26.9369
chr1	75199091	75199093	-	CRYZ	26.9172
chr16	57769658	57769660	+	KATNB1	26.9061
chr9	101569979	101569981	+	GALNT12	26.9038
chr11	108535814	108535816	+	DDX10	26.8922
chr3	63849596	63849598	-	THOC7	26.8911
chr1	62191094	62191096	-	TM2D1	26.8756
chr1	26185847	26185849	-	AUNIP	26.8185
chr4	166248816	166248818	+	MSMO1	26.7867
chr16	69760532	69760534	-	NQO1	26.7863
chr8	126104081	126104083	+	NSMCE2	26.7802
chr12	123380711	123380713	-	VPS37B	26.7486
chr9	131266969	131266971	+	GLE1	26.7328
chr1	163291721	163291723	+	NUF2	26.7086
chr18	44702744	44702746	-	IER3IP1	26.7062
chr4	37828280	37828282	+	PGM2	26.6378
chr2	170430423	170430425	-	FASTKD1	26.6351
chr8	59465726	59465728	+	SDCBP	26.6068
chr16	30007529	30007531	+	INO80E	26.5892
chr8	22526660	22526662	-	BIN3	26.5707
chr16	46723556	46723558	+	ORC6	26.5559
chr8	30013811	30013813	+	DCTN6	26.552
chr1	93646245	93646247	-	TMED5	26.5476
chr5	168006613	168006615	-	PANK3	26.5089
chr20	16710607	16710609	+	SNRPB2	26.5061
chr17	74639893	74639895	-	ST6GALNAC1	26.4875
chr19	39826725	39826727	-	GMFG	26.4873
chr1	155904187	155904189	-	KIAA0907	26.4618
chr12	58176526	58176528	+	TSFM	26.4497
chr9	131133596	131133598	+	URM1	26.4402
chrX	48216141	48216143	-	SSX3	26.4239
chr6	160390129	160390131	+	IGF2R	26.4229
chr1	16302626	16302628	-	ZBTB17	26.4022
chr13	25875664	25875666	+	NUPL1	26.3995
chr1	204380943	204380945	-	PPP1R15B	26.371
chr5	59995992	59995994	-	DEPDC1B	26.3615
chr11	22851381	22851383	-	SVIP	26.2866
chr3	38207024	38207026	+	OXSR1	26.2776
chr11	63580921	63580923	+	C11orf84	26.27
chr2	105654481	105654483	+	MRPS9	26.2589
chr19	51226603	51226605	+	CLEC11A	26.2451
chr17	56429598	56429600	-	SUPT4H1	26.243
chr16	75600247	75600249	+	GABARAPL2	26.2411
chr19	49994162	49994164	+	SNORD34	26.2197
chr17	40719076	40719078	+	MLX	26.175
chr2	96068446	96068448	+	FAHD2A	26.1462
chr3	167813416	167813418	-	GOLIM4	26.131
chr19	17622430	17622432	+	PGLS	26.1205
chr6	126307574	126307576	+	TRMT11	26.0853
chr7	75044868	75044870	+	NSUN5P1	26.0753
chr19	36236492	36236494	+	PSENEN	26.0568
chr14	23938896	23938898	+	NGDN	26.032
chr20	1448336	1448338	-	NSFL1C	26.0222
chr13	113951467	113951469	+	LAMP1	26.0217
chr1	202936403	202936405	-	CYB5R1	26.018
chr1	107599265	107599267	+	PRMT6	25.9831
chr19	11456980	11456982	-	TMEM205	25.9362
chr5	134094459	134094461	+	DDX46	25.9353
chr1	178995072	178995074	+	FAM20B	25.9106
chr19	49458115	49458117	+	BAX	25.8964
chr16	1543350	1543352	+	TELO2	25.8916
chr9	132388433	132388435	+	NTMT1	25.8511
chr3	52570619	52570621	+	SMIM4	25.848
chr5	175788808	175788810	-	KIAA1191	25.8213
chr11	68039468	68039470	-	C11orf24	25.8001
chr1	53686288	53686290	-	C1orf123	25.7996
chr15	65477562	65477564	-	CLPX	25.7959
chr2	131851003	131851005	-	FAM168B	25.766
chr7	73153189	73153191	-	ABHD11	25.7594
chr17	27047566	27047568	+	SNORD42B	25.7216
chr18	43684296	43684298	+	HAUS1	25.7184
chr12	69742132	69742134	+	LYZ	25.7118
chr1	150459838	150459840	+	TARS2	25.6855
chr8	128902833	128902835	+	PVT1	25.6823
chr7	103848494	103848496	-	ORC5	25.6256
chr5	37379410	37379412	+	WDR70	25.6243
chrX	133507340	133507342	+	PHF6	25.5566
chr8	90996898	90996900	-	NBN	25.5516
chr3	49977475	49977477	+	RBM6	25.5414
chr5	137549031	137549033	-	CDC23	25.5254
chr6	116601279	116601281	-	TSPYL1	25.5099
chr8	145159139	145159141	-	SHARPIN	25.4964
chr8	33342683	33342685	+	MAK16	25.48
chr6	111303289	111303291	+	RPF2	25.4753
chr2	86426554	86426556	+	MRPL35	25.4177
chr11	9336314	9336316	-	TMEM41B	25.4009
chr1	76255160	76255162	+	SNORD45B	25.3804
chr6	41888963	41888965	+	BYSL	25.38
chr13	37573503	37573505	-	ALG5	25.3727
chr4	145061903	145061905	-	GYPA	25.3104
chr16	69458496	69458498	+	CYB5B	25.3015
chr5	82373271	82373273	-	TMEM167A	25.2905
chr1	109234930	109234932	+	PRPF38B	25.2868
chr17	1665257	1665259	+	SERPINF1	25.2821
chr14	20923266	20923268	-	OSGEP	25.2809
chr14	21457963	21457965	+	METTL17	25.2721
chr8	66546451	66546453	-	ARMC1	25.2582
chr15	44119110	44119112	+	WDR76	25.2543
chr16	23521814	23521816	-	GGA2	25.2451
chr13	20357158	20357160	-	PSPC1	25.235
chr11	18127637	18127639	-	SAAL1	25.2123
chr4	71554194	71554196	+	UTP3	25.1745
chr2	113342034	113342036	+	CHCHD5	25.1531
chr19	1491163	1491165	+	REEP6	25.093
chr3	113465864	113465866	+	ATP6V1A	25.0613
chr6	34360456	34360458	-	NUDT3	25.0368
chr5	137090038	137090040	-	HNRNPA0	25.0194
chr19	16770967	16770969	-	SMIM7	25.0152
chr4	39368000	39368002	-	RFC1	25.0038
chr7	100861010	100861012	-	PLOD3	24.9954
chr6	47445523	47445525	+	CD2AP	24.9902
chr6	79944454	79944456	-	HMGN3	24.9889
chr2	74153951	74153953	+	DGUOK	24.9653
chr15	41624818	41624820	-	OIP5	24.9584
chr2	27008880	27008882	+	CENPA	24.9253
chr15	41245634	41245636	+	CHAC1	24.9178
chr7	100286869	100286871	-	GIGYF1	24.9064
chr5	10761386	10761388	-	DAP	24.9057
chr12	50478981	50478983	+	SMARCD1	24.9017
chr12	32832135	32832137	+	DNM1L	24.8727
chr20	278202	278204	+	ZCCHC3	24.8646
chr19	46916918	46916920	-	CCDC8	24.852
chr17	7145752	7145754	-	GABARAP	24.8317
chr1	89357300	89357302	-	GTF2B	24.7866
chr18	47901390	47901392	+	SKA1	24.7534
chr6	44281062	44281064	-	AARS2	24.7527
chr12	58329946	58329948	-	LOC100506844	24.7465
chr17	46985729	46985731	+	UBE2Z	24.7168
chr8	144680072	144680074	+	TIGD5	24.7166
chr15	44580907	44580909	+	CASC4	24.7093
chr6	24667114	24667116	-	TDP2	24.7028
chr21	9968592	9968594	-	TEKT4P2	24.6876
chr15	34394052	34394054	-	EMC7	24.6849
chr1	151300190	151300192	-	PI4KB	24.6173
chr14	55658395	55658397	-	DLGAP5	24.6105
chr1	227922695	227922697	+	SNAP47	24.5853
chr14	50087487	50087489	+	MGAT2	24.5518
chr6	80714320	80714322	+	TTK	24.5215
chr6	34216903	34216905	-	C6orf1	24.5188
chr3	195270223	195270225	-	PPP1R2	24.4833
chr13	48807272	48807274	+	ITM2B	24.4433
chr1	32666200	32666202	+	CCDC28B	24.4158
chr12	114404175	114404177	-	RBM19	24.406
chr10	11936708	11936710	-	PROSER2-AS1	24.373
chr15	41099675	41099677	-	DNAJC17	24.3535
chr13	27829199	27829201	+	SNORD102	24.3326
chr13	103249284	103249286	+	TPP2	24.2976
chr16	29827526	29827528	+	PAGR1	24.2885
chr2	240964818	240964820	-	NDUFA10	24.288
chr1	228675066	228675068	+	RNF187	24.2872
chr11	66610881	66610883	+	RCE1	24.2865
chr5	79950799	79950801	-	DHFR	24.2766
chr9	114937555	114937557	-	SUSD1	24.2761
chr19	36505140	36505142	-	ALKBH6	24.2723
chr6	35420136	35420138	+	FANCE	24.2708
chr4	78783803	78783805	+	MRPL1	24.2623
chr1	1167627	1167629	+	B3GALT6	24.2313
chr8	61193953	61193955	-	CA8	24.2211
chr17	45266664	45266666	-	CDC27	24.1978
chr8	145734550	145734552	+	MFSD3	24.1636
chr19	18263986	18263988	+	PIK3R2	24.1525
chrX	154563985	154563987	-	CLIC2	24.1254
chr1	2458034	2458036	-	PANK4	24.119
chr16	4743692	4743694	+	NUDT16L1	24.061
chr17	37009247	37009249	-	SNORA21	24.0332
chr14	92588296	92588298	+	CPSF2	24.0099
chr8	42195971	42195973	+	POLB	23.9879
chrX	134166331	134166333	+	FAM127A	23.978
chr3	9773432	9773434	+	BRPF1	23.9676
chr1	7831327	7831329	+	VAMP3	23.956
chr7	7758237	7758239	-	RPA3	23.9377
chr16	28565247	28565249	+	CCDC101	23.9313
chr10	99094457	99094459	-	FRAT2	23.9301
chr13	53226829	53226831	+	SUGT1	23.9268
chr11	777486	777488	-	PDDC1	23.8869
chr1	33116184	33116186	-	ZBTB8OS	23.7709
chr8	103876396	103876398	-	AZIN1	23.7469
chr11	64018993	64018995	+	PLCB3	23.7345
chr1	153631128	153631130	+	SNAPIN	23.716
chr1	166808722	166808724	+	POGK	23.7042
chr1	156023515	156023517	-	UBQLN4	23.7002
chr10	112327447	112327449	+	SMC3	23.6645
chr17	79876057	79876059	-	SIRT7	23.6171
chr2	73441364	73441366	+	SMYD5	23.6141
chr18	34409178	34409180	-	TPGS2	23.5986
chr16	27561250	27561252	-	GTF3C1	23.5885
chr5	473079	473081	-	PP7080	23.5858
chr1	165600108	165600110	+	MGST3	23.577
chr8	91233714	91233716	+	LINC00534	23.5755
chr3	15106815	15106817	-	MRPS25	23.5714
chr12	94071149	94071151	+	CRADD	23.5652
chr1	27648634	27648636	+	TMEM222	23.5379
chr21	37757687	37757689	+	CHAF1B	23.5296
chr19	49956471	49956473	+	ALDH16A1	23.5291
chr17	1733271	1733273	+	RPA1	23.5245
chr1	115323307	115323309	-	SIKE1	23.5193
chr17	29151777	29151779	-	CRLF3	23.4803
chr4	110624628	110624630	-	CASP6	23.4543
chr1	3566670	3566672	-	WRAP73	23.439
chrX	54466851	54466853	+	TSR2	23.4208
chr3	196594725	196594727	+	SENP5	23.4037
chr4	154265799	154265801	+	MND1	23.3662
chr21	33765311	33765313	-	URB1	23.3506
chr8	124054662	124054664	-	DERL1	23.3451
chr6	133136444	133136446	+	SNORA33	23.3342
chrX	11129404	11129406	+	HCCS	23.2948
chr1	224370908	224370910	+	DEGS1	23.2895
chr3	50396938	50396940	-	TMEM115	23.2888
chr1	226374422	226374424	-	ACBD3	23.2717
chr5	145583161	145583163	+	RBM27	23.2533
chr17	80606410	80606412	-	WDR45B	23.2464
chr2	70475778	70475780	-	TIA1	23.209
chr1	955501	955503	+	AGRN	23.1894
chr1	16010825	16010827	+	PLEKHM2	23.182
chr11	308105	308107	+	IFITM2	23.1667
chr5	157158321	157158323	+	THG1L	23.1182
chr13	21714651	21714653	+	SAP18	23.1089
chr5	112312405	112312407	+	DCP2	23.0386
chr6	149867237	149867239	-	PPIL4	23.0356
chr15	79603489	79603491	+	TMED3	23.0337
chr12	57482675	57482677	+	NAB2	23.0219
chr10	94352823	94352825	+	KIF11	23.0155
chr9	99417598	99417600	-	AAED1	22.9877
chr2	32582094	32582096	+	BIRC6	22.9803
chrX	119005790	119005792	-	RNF113A	22.9686
chr5	94890708	94890710	-	TTC37	22.9669
chrX	23926056	23926058	-	APOO	22.9535
chr12	32908886	32908888	-	YARS2	22.9333
chr18	33552586	33552588	+	C18orf21	22.9181
chr5	78908241	78908243	+	PAPD4	22.8915
chr12	62654119	62654121	+	USP15	22.8862
chr16	89642174	89642176	+	CPNE7	22.8762
chr19	44079729	44079731	-	XRCC1	22.8506
chr20	47896848	47896850	+	SNORD12B	22.841
chr10	99205767	99205769	-	EXOSC1	22.8266
chr1	212208917	212208919	+	DTL	22.8104
chr3	152880027	152880029	+	RAP2B	22.7793
chr7	33149001	33149003	-	RP9	22.7485
chr10	69597936	69597938	-	DNAJC12	22.6973
chr7	36429430	36429432	+	ANLN	22.6719
chr11	112097086	112097088	+	PTS	22.6698
chr1	151345209	151345211	-	SELENBP1	22.6187
chr5	149380167	149380169	+	HMGXB3	22.6112
chr3	141457049	141457051	+	RNF7	22.5858
chrX	100663000	100663002	-	GLA	22.5821
chr6	122792951	122792953	-	SERINC1	22.5772
chr20	30539882	30539884	-	PDRG1	22.5566
chr1	109493069	109493071	-	CLCC1	22.5358
chr1	45244060	45244062	+	SNORD38B	22.4888
chr11	118230294	118230296	+	UBE4A	22.4758
chr17	79791166	79791168	-	FAM195B	22.4337
chr10	53459354	53459356	-	CSTF2T	22.432
chr2	27886336	27886338	+	SLC4A1AP	22.3963
chr1	147806677	147806679	-	MIR5087	22.3933
chr7	6617063	6617065	+	ZDHHC4	22.3673
chr20	36661832	36661834	-	TTI1	22.3578
chr7	43769139	43769141	-	COA1	22.357
chr5	80597400	80597402	+	ZCCHC9	22.3313
chr12	120966963	120966965	-	COQ5	22.3291
chr17	7518214	7518216	-	FXR2	22.2832
chr1	25559012	25559014	-	SYF2	22.2653
chr6	27115403	27115405	+	MIR3143	22.247
chr3	133502875	133502877	+	SRPRB	22.2012
chr8	61429467	61429469	+	RAB2A	22.1672
chr20	60758079	60758081	+	MTG2	22.1661
chr9	126030854	126030856	-	STRBP	22.1516
chr1	100503787	100503789	+	HIAT1	22.1331
chr19	33182865	33182867	+	NUDT19	22.1152
chr1	220263190	220263192	-	BPNT1	22.1113
chr19	51152700	51152702	+	C19orf81	22.0881
chr7	150026936	150026938	+	ZBED6CL	22.0869
chr3	39424813	39424815	+	SLC25A38	22.0854
chr17	1359560	1359562	-	CRK	22.0822
chr3	150481262	150481264	-	SIAH2	22.0802
chr10	14880157	14880159	+	HSPA14	22.0497
chr1	161136179	161136181	+	PPOX	21.9904
chr12	12870300	12870302	+	CDKN1B	21.943
chr3	150321064	150321066	+	SELT	21.9421
chr3	28283122	28283124	+	CMC1	21.9215
chr3	98312454	98312456	-	CPOX	21.9197
chr8	144815322	144815324	-	MIR4664	21.8553
chr11	17373307	17373309	+	NCR3LG1	21.8244
chr20	18568554	18568556	+	DTD1	21.8082
chrX	153607595	153607597	+	EMD	21.7515
chr9	95858448	95858450	+	C9orf89	21.7129
chr8	144691783	144691785	-	PYCRL	21.6981
chr3	53925988	53925990	-	SELK	21.671
chr12	122751067	122751069	-	VPS33A	21.6695
chr17	76183396	76183398	+	AFMID	21.6511
chr8	63951609	63951611	-	GGH	21.649
chr2	26987140	26987142	+	SLC35F6	21.606
chr6	44355249	44355251	+	CDC5L	21.5614
chr9	130548303	130548305	+	CDK9	21.5132
chr16	1401898	1401900	+	GNPTG	21.4869
chr6	37467699	37467701	-	CCDC167	21.464
chr6	86387085	86387087	-	SNORD50A	21.4524
chr1	11072677	11072679	+	TARDBP	21.4321
chr17	21117907	21117909	-	TMEM11	21.3677
chr7	99691265	99691267	-	MIR25	21.3673
chr15	49447853	49447855	-	COPS2	21.3463
chr2	32502956	32502958	+	YIPF4	21.336
chr11	43902355	43902357	+	ALKBH3	21.3294
chr11	88070940	88070942	-	CTSC	21.3249
chr11	67888857	67888859	-	CHKA	21.313
chr5	148724975	148724977	+	GRPEL2	21.2974
chr13	51483812	51483814	+	RNASEH2B	21.2934
chr9	130679304	130679306	-	ST6GALNAC4	21.2918
chr5	176074386	176074388	+	TSPAN17	21.2563
chr1	168195253	168195255	+	SFT2D2	21.2436
chr5	175875354	175875356	+	FAF2	21.2339
chr3	44803172	44803174	-	KIAA1143	21.2229
chr14	50234785	50234787	+	KLHDC2	21.2228
chr10	79789297	79789299	-	POLR3A	21.2186
chr4	164415671	164415673	+	TMA16	21.1728
chr14	96968711	96968713	+	PAPOLA	21.1723
chr17	4901241	4901243	+	KIF1C	21.1616
chr8	30670351	30670353	-	PPP2CB	21.1475
chr7	150725508	150725510	+	ABCB8	21.1459
chr17	55038410	55038412	-	COIL	21.1456
chr3	146262627	146262629	-	PLSCR1	21.1289
chr8	120845073	120845075	-	TAF2	21.1049
chr20	2634856	2634858	+	SNORD110	21.0711
chr22	46731296	46731298	+	TRMU	21.0629
chr9	131843381	131843383	+	DOLPP1	21.0515
chr5	130599700	130599702	+	CDC42SE2	21.0398
chr21	37692485	37692487	+	MORC3	21.0095
chr17	31203901	31203903	-	MYO1D	20.9819
chr15	89631379	89631381	+	ABHD2	20.9788
chr19	17326153	17326155	+	USE1	20.9763
chr16	4323000	4323002	-	TFAP4	20.9612
chr1	158656505	158656507	-	SPTA1	20.9405
chr1	206808879	206808881	+	DYRK3	20.9401
chr3	154042285	154042287	-	DHX36	20.9237
chr10	72163859	72163861	+	EIF4EBP2	20.8704
chr11	134094559	134094561	+	VPS26B	20.866
chr1	27816677	27816679	-	WASF2	20.8636
chr5	64859061	64859063	+	PPWD1	20.8463
chr11	61582711	61582713	-	MIR1908	20.8268
chr5	90679148	90679150	-	ARRDC3	20.8217
chr3	5163928	5163930	+	ARL8B	20.8056
chr11	65154039	65154041	+	FRMD8	20.7928
chr18	55253968	55253970	-	FECH	20.7558
chr2	183580766	183580768	+	DNAJC10	20.7396
chr9	19127603	19127605	-	PLIN2	20.7333
chr4	88312454	88312456	-	HSD17B11	20.7059
chr19	58920061	58920063	+	ZNF584	20.6959
chr10	977644	977646	-	LARP4B	20.6584
chr9	36572857	36572859	+	MELK	20.6494
chr1	44679123	44679125	+	DMAP1	20.6426
chr6	13814791	13814793	-	MCUR1	20.6369
chr2	74007283	74007285	-	DUSP11	20.6322
chr11	67397407	67397409	-	NUDT8	20.6024
chr14	103995507	103995509	+	TRMT61A	20.5964
chr5	108745674	108745676	-	PJA2	20.5948
chr9	131592099	131592101	-	C9orf114	20.5899
chr8	56685789	56685791	+	TGS1	20.5789
chr7	149194897	149194899	-	ZNF746	20.5661
chr12	42719931	42719933	-	ZCRB1	20.5256
chr11	65769636	65769638	-	EIF1AD	20.5161
chr10	1205706	1205708	+	LINC00200	20.5153
chr5	10353749	10353751	+	2019-03-06	20.5144
chr1	184724040	184724042	-	EDEM3	20.4637
chr11	85376181	85376183	-	CREBZF	20.4339
chr6	18155373	18155375	-	TPMT	20.42
chr16	222844	222846	+	HBA2	20.4005
chr14	39583486	39583488	+	GEMIN2	20.3948
chr6	142468408	142468410	+	VTA1	20.391
chr17	37617737	37617739	+	CDK12	20.3819
chr5	53606402	53606404	-	ARL15	20.3767
chr3	19988570	19988572	+	RAB5A	20.3749
chr1	28879527	28879529	+	TRNAU1AP	20.3736
chr17	17991179	17991181	+	DRG2	20.3711
chr7	19748659	19748661	-	TWISTNB	20.3537
chr10	98346808	98346810	-	TM9SF3	20.3484
chr1	59249784	59249786	-	JUN	20.3442
chr19	36103644	36103646	+	HAUS5	20.3339
chr17	48556188	48556190	+	RSAD1	20.2643
chr11	5323175	5323177	-	OR51B4	20.2415
chr15	40886445	40886447	+	CASC5	20.2409
chr16	57279036	57279038	+	ARL2BP	20.2402
chr15	66793655	66793657	-	SNORD18C	20.1717
chr9	94124205	94124207	-	AUH	20.1694
chr11	5509913	5509915	+	OR52D1	20.1688
chr15	45315300	45315302	+	SORD	20.1595
chr5	111496221	111496223	+	EPB41L4A-AS1	20.1289
chrX	16804553	16804555	+	TXLNG	20.1072
chr17	73851500	73851502	-	WBP2	20.0988
chr16	30905398	30905400	-	BCL7C	20.0549
chr15	29562019	29562021	-	NDNL2	20.0549
chr4	76912112	76912114	-	SDAD1	20.0472
chr18	29078025	29078027	+	DSG2	20.018
chr5	179499108	179499110	-	RNF130	20.0052
chr11	62538773	62538775	+	TAF6L	19.9986
chr6	119215239	119215241	+	ASF1A	19.9869
chr9	107509967	107509969	+	NIPSNAP3A	19.9636
chr4	84377116	84377118	+	MRPS18C	19.9586
chr8	86132642	86132644	-	C8orf59	19.9426
chr19	11039422	11039424	+	C19orf52	19.9157
chr12	58335443	58335445	+	XRCC6BP1	19.9052
chr19	8070528	8070530	-	ELAVL1	19.8884
chr11	65339818	65339820	+	FAM89B	19.8879
chr5	54603520	54603522	-	DHX29	19.865
chr1	52521842	52521844	-	TXNDC12	19.8563
chr2	69664759	69664761	-	NFU1	19.8294
chr7	105172530	105172532	+	RINT1	19.8257
chr5	89705602	89705604	-	CETN3	19.7873
chr1	145611034	145611036	+	RNF115	19.7142
chr16	10837696	10837698	+	NUBP1	19.7078
chr20	47897218	47897220	+	SNORD12	19.7045
chr8	6565876	6565878	+	AGPAT5	19.7033
chr1	150480485	150480487	+	ECM1	19.7024
chr20	44486047	44486049	-	ACOT8	19.6999
chr20	52824500	52824502	+	PFDN4	19.6461
chr1	196621006	196621008	+	CFH	19.6447
chr11	78285908	78285910	-	NARS2	19.6385
chr5	133304405	133304407	-	C5orf15	19.6342
chr6	31774760	31774762	-	LSM2	19.6322
chr11	6704631	6704633	-	MRPL17	19.6179
chr6	2842282	2842284	-	SERPINB1	19.6148
chr1	36235550	36235552	-	CLSPN	19.6116
chr22	30752912	30752914	-	SF3A1	19.6102
chr10	96122682	96122684	-	NOC3L	19.6095
chr1	109618623	109618625	-	TAF13	19.6059
chr2	188419218	188419220	-	TFPI	19.5944
chr18	21083432	21083434	+	C18orf8	19.5796
chrX	55057496	55057498	-	ALAS2	19.5458
chr20	61569439	61569441	+	GID8	19.5287
chr15	91260577	91260579	+	BLM	19.5045
[truncated: 10,806 more rows]

## Sheet: Fig 2e. 
ATAC-Seq, K562 (GSM2695560, 95% Norm of Peaks Based on Pvals) Summits
Chr #	Start	Stop
chr1	11333	11334
chr1	29317	29318
chr1	38705	38706
chr1	115688	115689
chr1	136781	136782
chr1	137421	137422
chr1	139047	139048
chr1	227533	227534
chr1	228555	228556
chr1	235634	235635
chr1	237746	237747
chr1	261987	261988
chr1	326868	326869
chr1	347697	347698
chr1	367888	367889
chr1	369551	369552
chr1	383625	383626
chr1	471155	471156
chr1	521533	521534
chr1	524343	524344
chr1	592306	592307
chr1	606032	606033
chr1	621877	621878
chr1	642046	642047
chr1	662767	662768
chr1	726970	726971
chr1	748055	748056
chr1	752741	752742
chr1	762447	762448
chr1	762895	762896
chr1	778101	778102
chr1	778371	778372
chr1	793509	793510
chr1	805263	805264
chr1	825086	825087
chr1	840038	840039
chr1	842337	842338
chr1	846676	846677
chr1	848416	848417
chr1	856619	856620
chr1	859331	859332
chr1	875825	875826
chr1	877289	877290
chr1	894660	894661
chr1	895976	895977
chr1	902405	902406
chr1	911858	911859
chr1	919734	919735
chr1	935583	935584
chr1	937428	937429
chr1	940520	940521
chr1	948751	948752
chr1	955111	955112
chr1	956038	956039
chr1	956626	956627
chr1	968583	968584
chr1	976221	976222
chr1	994488	994489
chr1	995031	995032
chr1	999322	999323
chr1	999785	999786
chr1	1004743	1004744
chr1	1015492	1015493
chr1	1015942	1015943
chr1	1045316	1045317
chr1	1057692	1057693
chr1	1070872	1070873
chr1	1092935	1092936
chr1	1120991	1120992
chr1	1136443	1136444
chr1	1136816	1136817
chr1	1143498	1143499
chr1	1144430	1144431
chr1	1185420	1185421
chr1	1185696	1185697
chr1	1209233	1209234
chr1	1229405	1229406
chr1	1241093	1241094
chr1	1243732	1243733
chr1	1253850	1253851
chr1	1260006	1260007
chr1	1260222	1260223
chr1	1284830	1284831
chr1	1294036	1294037
chr1	1311935	1311936
chr1	1334861	1334862
chr1	1337590	1337591
chr1	1342654	1342655
chr1	1352964	1352965
chr1	1358530	1358531
chr1	1368887	1368888
chr1	1370932	1370933
chr1	1376458	1376459
chr1	1407092	1407093
chr1	1407358	1407359
chr1	1407781	1407782
chr1	1441031	1441032
chr1	1447415	1447416
chr1	1509393	1509394
chr1	1510325	1510326
chr1	1521743	1521744
chr1	1532657	1532658
chr1	1549851	1549852
chr1	1550940	1550941
chr1	1551432	1551433
chr1	1583381	1583382
chr1	1590529	1590530
chr1	1624256	1624257
chr1	1624782	1624783
chr1	1646718	1646719
chr1	1655894	1655895
chr1	1690406	1690407
chr1	1707235	1707236
chr1	1710407	1710408
chr1	1711918	1711919
chr1	1714148	1714149
chr1	1778664	1778665
chr1	1790284	1790285
chr1	1801057	1801058
chr1	1815059	1815060
chr1	1821541	1821542
chr1	1822566	1822567
chr1	1828810	1828811
chr1	1837841	1837842
chr1	1840535	1840536
chr1	1875546	1875547
chr1	1875818	1875819
chr1	1891600	1891601
chr1	1920760	1920761
chr1	1927826	1927827
chr1	1928104	1928105
chr1	1935268	1935269
chr1	1978122	1978123
chr1	2063824	2063825
chr1	2064779	2064780
chr1	2105919	2105920
chr1	2107573	2107574
chr1	2111943	2111944
chr1	2121176	2121177
chr1	2126350	2126351
chr1	2130921	2130922
chr1	2136098	2136099
chr1	2136447	2136448
chr1	2136853	2136854
chr1	2144110	2144111
chr1	2159308	2159309
chr1	2187705	2187706
chr1	2222272	2222273
chr1	2243134	2243135
chr1	2246790	2246791
chr1	2259356	2259357
chr1	2313327	2313328
chr1	2344044	2344045
chr1	2361520	2361521
chr1	2371905	2371906
chr1	2398848	2398849
chr1	2457727	2457728
chr1	2477524	2477525
chr1	2477798	2477799
chr1	2478523	2478524
chr1	2480366	2480367
chr1	2517093	2517094
chr1	2529118	2529119
chr1	2542783	2542784
chr1	2574762	2574763
chr1	2583714	2583715
chr1	2585392	2585393
chr1	2585593	2585594
chr1	2586374	2586375
chr1	2609156	2609157
chr1	2615546	2615547
chr1	2629256	2629257
chr1	2805213	2805214
chr1	3087830	3087831
chr1	3229855	3229856
chr1	3236683	3236684
chr1	3369858	3369859
chr1	3370849	3370850
chr1	3400605	3400606
chr1	3407941	3407942
chr1	3448021	3448022
chr1	3482011	3482012
chr1	3507147	3507148
chr1	3535740	3535741
chr1	3537871	3537872
chr1	3541449	3541450
chr1	3542329	3542330
chr1	3566693	3566694
chr1	3585595	3585596
chr1	3585804	3585805
chr1	3612424	3612425
chr1	3634699	3634700
chr1	3641125	3641126
chr1	3644055	3644056
chr1	3662874	3662875
chr1	3663921	3663922
chr1	3676516	3676517
chr1	3689011	3689012
chr1	3691607	3691608
chr1	3692176	3692177
chr1	3710266	3710267
chr1	3713101	3713102
chr1	3773944	3773945
chr1	3786545	3786546
chr1	3816410	3816411
chr1	3816688	3816689
chr1	3817297	3817298
chr1	3818015	3818016
chr1	3823949	3823950
chr1	3827561	3827562
chr1	4067269	4067270
chr1	4067709	4067710
chr1	4363191	4363192
chr1	5570177	5570178
chr1	5574827	5574828
chr1	5732158	5732159
chr1	5732696	5732697
chr1	5806012	5806013
chr1	5907509	5907510
chr1	5953369	5953370
chr1	5953887	5953888
chr1	6009584	6009585
chr1	6040677	6040678
chr1	6043161	6043162
chr1	6052652	6052653
chr1	6067662	6067663
chr1	6094663	6094664
chr1	6113118	6113119
chr1	6134891	6134892
chr1	6187877	6187878
chr1	6201809	6201810
chr1	6208807	6208808
chr1	6231722	6231723
chr1	6243672	6243673
chr1	6253606	6253607
chr1	6265204	6265205
chr1	6265411	6265412
chr1	6266115	6266116
chr1	6269449	6269450
chr1	6296304	6296305
chr1	6306932	6306933
chr1	6320212	6320213
chr1	6373664	6373665
chr1	6377126	6377127
chr1	6403672	6403673
chr1	6419917	6419918
chr1	6423287	6423288
chr1	6438330	6438331
chr1	6464888	6464889
chr1	6474576	6474577
chr1	6483683	6483684
chr1	6489992	6489993
chr1	6500502	6500503
chr1	6508985	6508986
chr1	6535729	6535730
chr1	6546699	6546700
chr1	6550078	6550079
chr1	6577749	6577750
chr1	6580548	6580549
chr1	6583864	6583865
chr1	6614647	6614648
chr1	6641133	6641134
chr1	6661315	6661316
chr1	6663117	6663118
chr1	6663752	6663753
chr1	6664143	6664144
chr1	6673748	6673749
chr1	6685408	6685409
chr1	6685597	6685598
chr1	6685847	6685848
chr1	6706829	6706830
chr1	6761163	6761164
chr1	6761977	6761978
chr1	6803822	6803823
chr1	6804063	6804064
chr1	6845216	6845217
chr1	7023173	7023174
chr1	7072683	7072684
chr1	7102957	7102958
chr1	7177766	7177767
chr1	7278486	7278487
chr1	7621626	7621627
chr1	7646358	7646359
chr1	7682144	7682145
chr1	7689793	7689794
chr1	7707441	7707442
chr1	7727786	7727787
chr1	7764691	7764692
chr1	7831454	7831455
chr1	7887430	7887431
chr1	7887682	7887683
chr1	7891683	7891684
chr1	7925435	7925436
chr1	7962993	7962994
chr1	8001058	8001059
chr1	8002502	8002503
chr1	8014285	8014286
chr1	8021537	8021538
chr1	8035493	8035494
chr1	8042502	8042503
chr1	8065044	8065045
chr1	8075239	8075240
chr1	8086400	8086401
chr1	8137515	8137516
chr1	8137906	8137907
chr1	8182881	8182882
chr1	8229971	8229972
chr1	8257998	8257999
chr1	8272110	8272111
chr1	8310105	8310106
chr1	8374525	8374526
chr1	8409226	8409227
chr1	8449050	8449051
chr1	8449431	8449432
chr1	8457101	8457102
chr1	8469320	8469321
chr1	8482990	8482991
chr1	8483793	8483794
chr1	8484296	8484297
chr1	8484777	8484778
chr1	8487805	8487806
chr1	8499190	8499191
chr1	8578288	8578289
chr1	8580665	8580666
chr1	8602223	8602224
chr1	8671937	8671938
chr1	8686641	8686642
chr1	8721984	8721985
chr1	8724273	8724274
chr1	8728418	8728419
chr1	8739525	8739526
chr1	8761525	8761526
chr1	8763628	8763629
chr1	8767223	8767224
chr1	8772700	8772701
chr1	8772948	8772949
chr1	8781923	8781924
chr1	8786729	8786730
chr1	8824194	8824195
chr1	8877885	8877886
chr1	8882972	8882973
chr1	8909094	8909095
chr1	8918363	8918364
chr1	8919666	8919667
chr1	8933838	8933839
chr1	8938079	8938080
chr1	8939159	8939160
chr1	8940337	8940338
chr1	8960138	8960139
chr1	8978313	8978314
chr1	9023141	9023142
chr1	9065334	9065335
chr1	9135291	9135292
chr1	9161796	9161797
chr1	9170964	9170965
chr1	9189573	9189574
chr1	9202512	9202513
chr1	9224188	9224189
chr1	9256723	9256724
chr1	9294639	9294640
chr1	9294920	9294921
chr1	9299943	9299944
chr1	9327301	9327302
chr1	9352943	9352944
chr1	9360355	9360356
chr1	9460502	9460503
chr1	9489095	9489096
chr1	9551297	9551298
chr1	9555620	9555621
chr1	9589391	9589392
chr1	9599246	9599247
chr1	9600165	9600166
chr1	9601090	9601091
chr1	9621686	9621687
chr1	9648641	9648642
chr1	9653670	9653671
chr1	9675772	9675773
chr1	9687188	9687189
chr1	9689930	9689931
chr1	9712069	9712070
chr1	9717700	9717701
chr1	9718172	9718173
chr1	9747302	9747303
chr1	9747564	9747565
chr1	9749468	9749469
chr1	9762471	9762472
chr1	9777874	9777875
chr1	9779310	9779311
chr1	9785278	9785279
chr1	9813298	9813299
chr1	9828421	9828422
chr1	9834930	9834931
chr1	9844755	9844756
chr1	9853792	9853793
chr1	9883997	9883998
chr1	9887817	9887818
chr1	9927529	9927530
chr1	9927735	9927736
chr1	9935070	9935071
chr1	9946295	9946296
chr1	9953506	9953507
chr1	9971181	9971182
chr1	9989646	9989647
chr1	10002600	10002601
chr1	10003463	10003464
chr1	10010575	10010576
chr1	10011125	10011126
chr1	10093004	10093005
chr1	10106160	10106161
chr1	10127202	10127203
chr1	10134634	10134635
chr1	10270491	10270492
chr1	10271946	10271947
chr1	10272135	10272136
chr1	10343471	10343472
chr1	10400032	10400033
chr1	10437646	10437647
chr1	10438744	10438745
chr1	10448304	10448305
chr1	10458925	10458926
chr1	10475611	10475612
chr1	10490851	10490852
chr1	10519340	10519341
chr1	10532660	10532661
chr1	10535020	10535021
chr1	10535433	10535434
chr1	10554928	10554929
chr1	10555170	10555171
chr1	10567644	10567645
chr1	10571160	10571161
chr1	10599690	10599691
chr1	10616322	10616323
chr1	10616660	10616661
chr1	10706578	10706579
chr1	10739872	10739873
chr1	10754831	10754832
chr1	10896111	10896112
chr1	10927342	10927343
chr1	11021282	11021283
chr1	11025927	11025928
chr1	11054784	11054785
chr1	11071967	11071968
chr1	11072432	11072433
chr1	11073126	11073127
chr1	11097843	11097844
chr1	11113003	11113004
chr1	11113476	11113477
chr1	11120209	11120210
chr1	11159923	11159924
chr1	11238523	11238524
chr1	11332778	11332779
chr1	11333276	11333277
chr1	11365313	11365314
chr1	11397721	11397722
chr1	11444422	11444423
chr1	11455164	11455165
chr1	11538940	11538941
chr1	11623827	11623828
chr1	11675344	11675345
chr1	11702632	11702633
chr1	11708996	11708997
chr1	11710633	11710634
chr1	11724217	11724218
chr1	11724813	11724814
chr1	11731614	11731615
chr1	11741278	11741279
chr1	11753384	11753385
chr1	11757343	11757344
chr1	11779812	11779813
chr1	11796083	11796084
chr1	11796625	11796626
chr1	11801057	11801058
chr1	11809429	11809430
chr1	11813005	11813006
chr1	11822235	11822236
chr1	11845370	11845371
chr1	11846332	11846333
chr1	11856644	11856645
chr1	11858061	11858062
chr1	11858632	11858633
chr1	11863680	11863681
chr1	11866141	11866142
chr1	11892457	11892458
chr1	11898898	11898899
chr1	11902500	11902501
chr1	11919451	11919452
chr1	11925714	11925715
chr1	11943136	11943137
chr1	11953984	11953985
chr1	11954151	11954152
chr1	11967907	11967908
chr1	11968442	11968443
chr1	11969752	11969753
chr1	11986517	11986518
chr1	11994604	11994605
chr1	12015472	12015473
chr1	12027382	12027383
chr1	12040438	12040439
chr1	12043753	12043754
chr1	12065755	12065756
chr1	12074976	12074977
chr1	12079434	12079435
chr1	12091510	12091511
chr1	12098851	12098852
chr1	12100840	12100841
chr1	12112249	12112250
chr1	12117718	12117719
chr1	12123359	12123360
chr1	12124624	12124625
chr1	12135856	12135857
chr1	12136587	12136588
chr1	12142013	12142014
chr1	12145778	12145779
chr1	12185898	12185899
chr1	12203850	12203851
chr1	12227024	12227025
chr1	12227863	12227864
chr1	12233867	12233868
chr1	12235355	12235356
chr1	12263839	12263840
chr1	12269054	12269055
chr1	12278819	12278820
chr1	12290018	12290019
chr1	12336537	12336538
chr1	12467647	12467648
chr1	12493855	12493856
chr1	12497211	12497212
chr1	12509073	12509074
chr1	12521156	12521157
chr1	12533200	12533201
chr1	12538418	12538419
chr1	12555938	12555939
chr1	12556658	12556659
chr1	12570955	12570956
chr1	12588806	12588807
chr1	12589585	12589586
chr1	12601721	12601722
chr1	12610206	12610207
chr1	12634021	12634022
chr1	12662112	12662113
chr1	12664535	12664536
chr1	12678385	12678386
chr1	12679256	12679257
chr1	12680011	12680012
chr1	12717686	12717687
chr1	12841851	12841852
chr1	12844128	12844129
chr1	12871231	12871232
chr1	12996317	12996318
chr1	13038740	13038741
chr1	13992344	13992345
chr1	14075883	14075884
chr1	14133918	14133919
chr1	14135304	14135305
chr1	14140338	14140339
chr1	14440506	14440507
chr1	14661095	14661096
chr1	14672855	14672856
chr1	14748849	14748850
chr1	14762164	14762165
chr1	14763649	14763650
chr1	14769353	14769354
chr1	14769824	14769825
chr1	14782444	14782445
chr1	14806502	14806503
chr1	14806870	14806871
chr1	14849549	14849550
chr1	14987488	14987489
chr1	15058547	15058548
chr1	15066143	15066144
chr1	15104327	15104328
chr1	15109794	15109795
chr1	15131289	15131290
chr1	15152858	15152859
chr1	15167092	15167093
chr1	15208650	15208651
chr1	15242006	15242007
chr1	15256133	15256134
chr1	15296812	15296813
chr1	15322871	15322872
chr1	15323369	15323370
chr1	15364856	15364857
chr1	15427047	15427048
chr1	15433392	15433393
chr1	15455153	15455154
chr1	15479049	15479050
chr1	15504408	15504409
chr1	15545128	15545129
chr1	15587315	15587316
chr1	15587876	15587877
chr1	15588162	15588163
chr1	15599199	15599200
chr1	15649636	15649637
chr1	15650198	15650199
chr1	15655759	15655760
chr1	15672586	15672587
chr1	15673024	15673025
chr1	15685441	15685442
chr1	15698932	15698933
chr1	15736386	15736387
chr1	15742947	15742948
chr1	15744115	15744116
chr1	15750848	15750849
chr1	15759560	15759561
chr1	15771158	15771159
chr1	15783193	15783194
chr1	15786530	15786531
chr1	15790940	15790941
chr1	15791237	15791238
chr1	15828110	15828111
chr1	15841664	15841665
chr1	15850708	15850709
chr1	15851271	15851272
chr1	15853219	15853220
chr1	15921799	15921800
chr1	15930148	15930149
chr1	15943917	15943918
chr1	16010831	16010832
chr1	16018996	16018997
chr1	16029739	16029740
chr1	16068072	16068073
chr1	16107364	16107365
chr1	16118731	16118732
chr1	16121768	16121769
chr1	16127010	16127011
chr1	16142222	16142223
chr1	16158683	16158684
chr1	16161479	16161480
chr1	16162462	16162463
chr1	16174127	16174128
chr1	16175873	16175874
chr1	16176595	16176596
chr1	16183529	16183530
chr1	16212904	16212905
chr1	16213260	16213261
chr1	16219829	16219830
chr1	16275740	16275741
chr1	16276189	16276190
chr1	16279507	16279508
chr1	16302099	16302100
chr1	16302506	16302507
chr1	16321239	16321240
chr1	16335710	16335711
chr1	16339356	16339357
chr1	16339710	16339711
chr1	16340052	16340053
chr1	16359465	16359466
chr1	16375152	16375153
chr1	16382769	16382770
chr1	16402685	16402686
chr1	16405576	16405577
chr1	16409032	16409033
chr1	16467611	16467612
chr1	16470431	16470432
chr1	16472947	16472948
chr1	16478115	16478116
chr1	16489021	16489022
chr1	16490908	16490909
chr1	16499806	16499807
chr1	16502600	16502601
chr1	16514381	16514382
chr1	16533163	16533164
chr1	16542884	16542885
chr1	16544052	16544053
chr1	16558272	16558273
chr1	16563289	16563290
chr1	16563692	16563693
chr1	16571056	16571057
chr1	16575274	16575275
chr1	16593193	16593194
chr1	16678577	16678578
chr1	16679020	16679021
chr1	16690074	16690075
chr1	16693574	16693575
chr1	16757296	16757297
chr1	16767137	16767138
chr1	16770559	16770560
chr1	16825779	16825780
chr1	16833430	16833431
chr1	16841064	16841065
chr1	16846005	16846006
chr1	16858183	16858184
chr1	16860169	16860170
chr1	16872274	16872275
chr1	16892001	16892002
chr1	16892455	16892456
chr1	16892636	16892637
chr1	16893735	16893736
chr1	16918413	16918414
chr1	16928126	16928127
chr1	16929057	16929058
chr1	16939241	16939242
chr1	16951571	16951572
chr1	16970352	16970353
chr1	16971955	16971956
chr1	16978308	16978309
chr1	16985235	16985236
chr1	16992610	16992611
chr1	17004623	17004624
chr1	17007440	17007441
chr1	17013990	17013991
chr1	17029821	17029822
chr1	17034032	17034033
chr1	17034345	17034346
chr1	17036435	17036436
chr1	17053937	17053938
chr1	17062251	17062252
chr1	17067843	17067844
chr1	17075038	17075039
chr1	17075337	17075338
chr1	17077181	17077182
chr1	17185865	17185866
chr1	17188616	17188617
chr1	17200820	17200821
chr1	17217267	17217268
chr1	17231457	17231458
chr1	17240503	17240504
chr1	17248337	17248338
chr1	17278359	17278360
chr1	17287344	17287345
chr1	17338504	17338505
chr1	17380539	17380540
chr1	17386347	17386348
chr1	17402105	17402106
chr1	17452445	17452446
chr1	17487977	17487978
chr1	17534720	17534721
chr1	17563726	17563727
chr1	17634821	17634822
chr1	17732836	17732837
chr1	17746490	17746491
chr1	17764308	17764309
chr1	17766202	17766203
chr1	17802442	17802443
chr1	17804041	17804042
chr1	17814493	17814494
chr1	17815900	17815901
chr1	17820917	17820918
chr1	17829009	17829010
chr1	17895825	17895826
chr1	17923799	17923800
chr1	17980417	17980418
chr1	17988230	17988231
chr1	17988452	17988453
chr1	18561455	18561456
chr1	18650948	18650949
chr1	18742366	18742367
chr1	18857587	18857588
chr1	18902211	18902212
chr1	18906064	18906065
chr1	18924243	18924244
chr1	18970189	18970190
chr1	19008083	19008084
chr1	19133982	19133983
chr1	19147414	19147415
chr1	19201880	19201881
chr1	19210807	19210808
chr1	19229412	19229413
chr1	19233615	19233616
chr1	19233795	19233796
chr1	19235773	19235774
chr1	19239711	19239712
chr1	19253323	19253324
chr1	19283330	19283331
chr1	19330141	19330142
chr1	19337786	19337787
chr1	19408140	19408141
chr1	19408455	19408456
chr1	19439984	19439985
chr1	19478155	19478156
chr1	19506308	19506309
chr1	19506597	19506598
chr1	19536301	19536302
chr1	19536980	19536981
chr1	19567962	19567963
chr1	19578234	19578235
chr1	19587580	19587581
chr1	19588118	19588119
chr1	19626933	19626934
chr1	19638687	19638688
chr1	19639282	19639283
chr1	19652300	19652301
chr1	19668144	19668145
chr1	19674409	19674410
chr1	19717557	19717558
chr1	19718005	19718006
chr1	19732567	19732568
chr1	19734439	19734440
chr1	19763321	19763322
chr1	19786432	19786433
chr1	19795022	19795023
chr1	19796068	19796069
chr1	19803571	19803572
chr1	19806026	19806027
chr1	19811675	19811676
chr1	19812166	19812167
chr1	19814415	19814416
chr1	19835532	19835533
chr1	19860345	19860346
chr1	19908915	19908916
chr1	19923414	19923415
chr1	19977801	19977802
chr1	19980405	19980406
chr1	19986462	19986463
chr1	19988406	19988407
chr1	20042234	20042235
chr1	20078803	20078804
chr1	20126914	20126915
chr1	20137937	20137938
chr1	20187753	20187754
chr1	20196656	20196657
chr1	20204843	20204844
chr1	20208799	20208800
chr1	20244694	20244695
chr1	20301487	20301488
chr1	20335083	20335084
chr1	20427578	20427579
chr1	20451150	20451151
chr1	20478993	20478994
chr1	20492214	20492215
chr1	20512047	20512048
chr1	20512312	20512313
chr1	20512559	20512560
chr1	20513088	20513089
chr1	20514503	20514504
chr1	20521848	20521849
chr1	20524186	20524187
chr1	20525660	20525661
chr1	20539035	20539036
chr1	20539552	20539553
chr1	20635337	20635338
chr1	20703574	20703575
chr1	20767464	20767465
chr1	20799807	20799808
chr1	20812208	20812209
chr1	20820504	20820505
chr1	20834614	20834615
chr1	20846251	20846252
chr1	20848999	20849000
chr1	20901892	20901893
chr1	20960232	20960233
chr1	20966765	20966766
chr1	21023051	21023052
chr1	21023503	21023504
chr1	21044570	21044571
chr1	21059808	21059809
chr1	21112924	21112925
chr1	21113193	21113194
chr1	21254825	21254826
chr1	21285114	21285115
chr1	21291564	21291565
chr1	21349005	21349006
chr1	21354437	21354438
chr1	21384793	21384794
chr1	21395599	21395600
chr1	21417781	21417782
chr1	21502049	21502050
chr1	21503428	21503429
chr1	21521827	21521828
chr1	21543517	21543518
chr1	21581890	21581891
chr1	21588385	21588386
chr1	21588914	21588915
chr1	21592817	21592818
chr1	21596291	21596292
chr1	21596875	21596876
chr1	21606632	21606633
chr1	21621677	21621678
chr1	21646759	21646760
chr1	21651136	21651137
chr1	21661342	21661343
chr1	21672154	21672155
chr1	21681131	21681132
chr1	21695111	21695112
chr1	21697196	21697197
chr1	21716442	21716443
chr1	21766722	21766723
chr1	21780630	21780631
chr1	21781559	21781560
chr1	21795319	21795320
chr1	21815344	21815345
chr1	21835727	21835728
chr1	21861468	21861469
chr1	21900752	21900753
chr1	21913597	21913598
chr1	21922182	21922183
chr1	21945633	21945634
chr1	21958786	21958787
chr1	21965195	21965196
chr1	21974603	21974604
chr1	21978435	21978436
chr1	21985888	21985889
chr1	21995821	21995822
chr1	21996496	21996497
chr1	22002719	22002720
chr1	22013803	22013804
chr1	22014386	22014387
chr1	22029989	22029990
chr1	22076445	22076446
chr1	22091302	22091303
chr1	22094672	22094673
chr1	22094986	22094987
chr1	22109771	22109772
chr1	22110176	22110177
chr1	22118640	22118641
chr1	22193132	22193133
chr1	22213439	22213440
chr1	22223496	22223497
chr1	22231583	22231584
chr1	22233464	22233465
chr1	22242046	22242047
chr1	22243566	22243567
chr1	22251211	22251212
chr1	22263963	22263964
chr1	22269625	22269626
chr1	22290617	22290618
chr1	22301225	22301226
chr1	22326204	22326205
chr1	22331866	22331867
chr1	22345666	22345667
chr1	22352032	22352033
chr1	22352459	22352460
chr1	22366451	22366452
chr1	22375327	22375328
chr1	22379149	22379150
chr1	22380064	22380065
chr1	22402401	22402402
chr1	22432273	22432274
chr1	22448130	22448131
chr1	22489816	22489817
chr1	22612187	22612188
chr1	22623468	22623469
chr1	22643988	22643989
chr1	22668809	22668810
chr1	22691423	22691424
chr1	22743258	22743259
chr1	22747157	22747158
chr1	22778380	22778381
chr1	22938191	22938192
chr1	22968674	22968675
chr1	22992398	22992399
chr1	23000783	23000784
chr1	23031142	23031143
chr1	23066317	23066318
chr1	23107364	23107365
chr1	23188725	23188726
chr1	23256951	23256952
chr1	23290842	23290843
chr1	23303082	23303083
chr1	23303350	23303351
chr1	23345863	23345864
chr1	23346274	23346275
chr1	23355989	23355990
chr1	23425401	23425402
chr1	23430018	23430019
chr1	23437406	23437407
chr1	23441721	23441722
chr1	23445952	23445953
chr1	23494238	23494239
chr1	23495394	23495395
chr1	23504125	23504126
chr1	23670406	23670407
chr1	23670989	23670990
chr1	23695485	23695486
chr1	23696123	23696124
chr1	23696373	23696374
chr1	23703773	23703774
chr1	23711194	23711195
chr1	23711383	23711384
chr1	23716446	23716447
chr1	23720772	23720773
chr1	23730533	23730534
chr1	23744256	23744257
chr1	23770816	23770817
chr1	23805683	23805684
chr1	23810671	23810672
chr1	23823850	23823851
chr1	23854853	23854854
chr1	23857083	23857084
chr1	23857960	23857961
chr1	23871361	23871362
chr1	23881612	23881613
chr1	23886091	23886092
chr1	23888981	23888982
chr1	23895033	23895034
chr1	23904079	23904080
chr1	23923720	23923721
chr1	23954576	23954577
chr1	23961653	23961654
chr1	23964061	23964062
chr1	23984364	23984365
chr1	23991482	23991483
chr1	24011866	24011867
chr1	24045159	24045160
chr1	24069908	24069909
chr1	24070340	24070341
chr1	24098794	24098795
chr1	24104746	24104747
chr1	24116733	24116734
chr1	24117617	24117618
chr1	24126097	24126098
chr1	24126312	24126313
chr1	24127335	24127336
chr1	24137462	24137463
chr1	24143629	24143630
chr1	24151954	24151955
chr1	24164962	24164963
chr1	24194891	24194892
chr1	24234444	24234445
chr1	24243474	24243475
chr1	24285667	24285668
chr1	24286504	24286505
chr1	24306895	24306896
chr1	24307408	24307409
chr1	24345440	24345441
chr1	24373128	24373129
chr1	24397524	24397525
chr1	24410648	24410649
chr1	24439224	24439225
chr1	24476522	24476523
chr1	24477096	24477097
chr1	24518582	24518583
chr1	24525981	24525982
chr1	24637867	24637868
chr1	24648908	24648909
chr1	24691919	24691920
chr1	24711860	24711861
chr1	24717951	24717952
chr1	24718998	24718999
chr1	24740035	24740036
chr1	24740303	24740304
chr1	24742226	24742227
chr1	24743576	24743577
chr1	24745905	24745906
chr1	24765116	24765117
chr1	24807834	24807835
chr1	24829368	24829369
chr1	24878258	24878259
chr1	24913930	24913931
chr1	24918038	24918039
chr1	24918493	24918494
chr1	24961833	24961834
chr1	24969540	24969541
chr1	24970104	24970105
chr1	25010319	25010320
chr1	25015175	25015176
chr1	25021026	25021027
chr1	25022111	25022112
chr1	25022553	25022554
chr1	25031942	25031943
chr1	25054192	25054193
chr1	25062178	25062179
chr1	25088947	25088948
chr1	25092108	25092109
chr1	25174647	25174648
chr1	25175157	25175158
chr1	25236148	25236149
chr1	25246946	25246947
chr1	25279097	25279098
chr1	25349500	25349501
chr1	25363843	25363844
chr1	25428104	25428105
chr1	25531508	25531509
chr1	25542230	25542231
chr1	25542829	25542830
chr1	25559049	25559050
chr1	25559686	25559687
chr1	25566603	25566604
chr1	25573652	25573653
chr1	25574126	25574127
chr1	25583234	25583235
chr1	25593395	25593396
chr1	25599009	25599010
chr1	25606397	25606398
chr1	25611756	25611757
chr1	25616761	25616762
chr1	25629003	25629004
chr1	25648826	25648827
chr1	25649554	25649555
chr1	25656602	25656603
chr1	25663841	25663842
chr1	25664372	25664373
chr1	25664886	25664887
chr1	25682581	25682582
chr1	25687886	25687887
chr1	25694827	25694828
chr1	25696586	25696587
chr1	25729598	25729599
chr1	25739985	25739986
chr1	25747388	25747389
chr1	25756729	25756730
chr1	25757231	25757232
chr1	25768803	25768804
chr1	25804043	25804044
chr1	25870121	25870122
chr1	25876225	25876226
chr1	25876830	25876831
chr1	25895617	25895618
chr1	25896724	25896725
chr1	25899374	25899375
chr1	25914541	25914542
chr1	25935216	25935217
chr1	25943115	25943116
chr1	26021744	26021745
chr1	26034773	26034774
chr1	26070787	26070788
chr1	26087546	26087547
chr1	26097909	26097910
chr1	26107168	26107169
chr1	26109510	26109511
chr1	26113600	26113601
chr1	26137499	26137500
chr1	26146452	26146453
chr1	26147286	26147287
chr1	26158417	26158418
chr1	26185871	26185872
chr1	26186325	26186326
chr1	26202210	26202211
chr1	26216980	26216981
chr1	26222038	26222039
chr1	26232016	26232017
chr1	26232990	26232991
chr1	26253610	26253611
chr1	26260108	26260109
chr1	26342094	26342095
chr1	26342240	26342241
chr1	26354363	26354364
chr1	26361960	26361961
chr1	26362337	26362338
chr1	26362650	26362651
chr1	26421444	26421445
chr1	26430418	26430419
chr1	26431587	26431588
chr1	26438317	26438318
chr1	26438705	26438706
chr1	26450065	26450066
chr1	26453019	26453020
chr1	26455979	26455980
chr1	26459189	26459190
chr1	26465674	26465675
chr1	26471796	26471797
chr1	26487844	26487845
chr1	26488167	26488168
chr1	26488371	26488372
chr1	26490829	26490830
chr1	26496345	26496346
chr1	26496783	26496784
chr1	26501039	26501040
chr1	26504735	26504736
chr1	26517055	26517056
chr1	26560462	26560463
chr1	26602236	26602237
chr1	26602862	26602863
chr1	26606582	26606583
chr1	26611424	26611425
chr1	26613711	26613712
chr1	26633212	26633213
chr1	26635143	26635144
chr1	26644288	26644289
chr1	26648202	26648203
chr1	26663210	26663211
chr1	26690482	26690483
chr1	26704961	26704962
chr1	26712672	26712673
chr1	26718114	26718115
chr1	26722974	26722975
chr1	26735212	26735213
chr1	26743716	26743717
chr1	26758729	26758730
chr1	26796978	26796979
chr1	26798609	26798610
chr1	26799632	26799633
chr1	26827672	26827673
chr1	26855985	26855986
chr1	26856417	26856418
chr1	26857822	26857823
chr1	26868456	26868457
chr1	26910824	26910825
chr1	26929018	26929019
chr1	26947422	26947423
chr1	26948009	26948010
chr1	26963407	26963408
chr1	26989899	26989900
chr1	27004076	27004077
chr1	27013615	27013616
chr1	27018981	27018982
chr1	27019703	27019704
chr1	27022176	27022177
chr1	27024803	27024804
chr1	27048501	27048502
chr1	27050081	27050082
chr1	27070766	27070767
chr1	27098361	27098362
chr1	27105744	27105745
chr1	27110591	27110592
chr1	27113528	27113529
chr1	27114391	27114392
chr1	27114838	27114839
chr1	27118264	27118265
chr1	27126531	27126532
chr1	27136685	27136686
chr1	27153134	27153135
chr1	27155402	27155403
chr1	27179761	27179762
chr1	27189456	27189457
chr1	27191704	27191705
chr1	27216767	27216768
chr1	27226974	27226975
chr1	27234263	27234264
chr1	27248103	27248104
chr1	27264731	27264732
chr1	27277265	27277266
chr1	27320261	27320262
chr1	27324284	27324285
chr1	27331376	27331377
chr1	27348249	27348250
chr1	27353720	27353721
chr1	27354576	27354577
chr1	27371212	27371213
chr1	27392103	27392104
chr1	27400834	27400835
chr1	27424102	27424103
chr1	27425883	27425884
chr1	27426170	27426171
chr1	27438660	27438661
chr1	27442365	27442366
chr1	27449386	27449387
chr1	27463943	27463944
chr1	27464246	27464247
chr1	27472557	27472558
chr1	27481664	27481665
chr1	27483886	27483887
chr1	27493025	27493026
chr1	27524635	27524636
chr1	27560502	27560503
chr1	27560866	27560867
chr1	27611319	27611320
chr1	27623382	27623383
chr1	27627496	27627497
chr1	27633490	27633491
chr1	27648668	27648669
chr1	27649193	27649194
chr1	27659475	27659476
chr1	27676019	27676020
chr1	27677850	27677851
chr1	27684211	27684212
chr1	27692227	27692228
chr1	27692837	27692838
chr1	27693142	27693143
chr1	27693455	27693456
chr1	27704422	27704423
chr1	27709799	27709800
chr1	27718966	27718967
chr1	27722026	27722027
chr1	27743179	27743180
chr1	27754732	27754733
chr1	27754986	27754987
chr1	27763220	27763221
chr1	27817074	27817075
chr1	27826676	27826677
chr1	27839991	27839992
chr1	27840238	27840239
chr1	27849757	27849758
chr1	27852110	27852111
chr1	27852548	27852549
chr1	27869347	27869348
chr1	27883421	27883422
chr1	27883812	27883813
chr1	27883965	27883966
chr1	27890330	27890331
chr1	27895083	27895084
chr1	27925841	27925842
chr1	27930660	27930661
chr1	27970585	27970586
chr1	27977385	27977386
chr1	27986687	27986688
chr1	27989820	27989821
chr1	27995846	27995847
chr1	27998770	27998771
chr1	28051902	28051903
chr1	28052271	28052272
chr1	28052851	28052852
chr1	28099817	28099818
chr1	28100179	28100180
chr1	28106590	28106591
chr1	28112496	28112497
chr1	28157269	28157270
chr1	28157709	28157710
chr1	28184705	28184706
chr1	28189889	28189890
chr1	28193931	28193932
chr1	28195908	28195909
chr1	28199031	28199032
chr1	28270098	28270099
chr1	28279683	28279684
chr1	28306313	28306314
chr1	28382939	28382940
chr1	28392629	28392630
chr1	28402689	28402690
chr1	28414328	28414329
chr1	28415148	28415149
chr1	28417912	28417913
chr1	28431803	28431804
chr1	28439734	28439735
chr1	28442006	28442007
chr1	28462275	28462276
chr1	28475170	28475171
chr1	28481475	28481476
chr1	28499368	28499369
chr1	28535527	28535528
chr1	28559578	28559579
chr1	28562504	28562505
chr1	28573922	28573923
chr1	28575122	28575123
chr1	28585871	28585872
chr1	28593649	28593650
chr1	28605433	28605434
chr1	28628431	28628432
chr1	28655484	28655485
chr1	28656109	28656110
chr1	28672884	28672885
chr1	28678563	28678564
chr1	28686392	28686393
chr1	28696256	28696257
chr1	28718684	28718685
chr1	28721944	28721945
chr1	28736444	28736445
chr1	28739438	28739439
chr1	28743177	28743178
chr1	28744201	28744202
chr1	28744681	28744682
chr1	28764063	28764064
chr1	28764675	28764676
chr1	28768406	28768407
chr1	28768706	28768707
chr1	28776631	28776632
chr1	28798206	28798207
chr1	28821418	28821419
chr1	28827671	28827672
chr1	28832444	28832445
chr1	28838200	28838201
chr1	28844675	28844676
chr1	28851760	28851761
chr1	28879448	28879449
chr1	28880008	28880009
chr1	28903588	28903589
chr1	28908573	28908574
chr1	28916700	28916701
chr1	28929405	28929406
chr1	28932142	28932143
chr1	28969724	28969725
chr1	28974793	28974794
chr1	28975215	28975216
chr1	28995200	28995201
chr1	28995582	28995583
chr1	28996120	28996121
chr1	28996527	28996528
chr1	29011628	29011629
chr1	29045350	29045351
chr1	29045562	29045563
chr1	29063422	29063423
chr1	29075730	29075731
chr1	29111781	29111782
chr1	29187061	29187062
chr1	29192760	29192761
chr1	29202889	29202890
chr1	29203848	29203849
chr1	29208768	29208769
chr1	29210530	29210531
chr1	29211711	29211712
chr1	29220360	29220361
chr1	29229356	29229357
chr1	29240976	29240977
chr1	29359627	29359628
chr1	29451008	29451009
chr1	29451281	29451282
chr1	29507960	29507961
chr1	29508670	29508671
chr1	29557498	29557499
chr1	29562982	29562983
chr1	29575842	29575843
chr1	29576060	29576061
chr1	29585297	29585298
chr1	29586288	29586289
chr1	29610035	29610036
chr1	29639811	29639812
chr1	29651507	29651508
chr1	29676696	29676697
chr1	29752444	29752445
chr1	29780200	29780201
chr1	29840050	29840051
chr1	30161534	30161535
chr1	30161740	30161741
chr1	30171010	30171011
chr1	30266027	30266028
chr1	30584458	30584459
chr1	30602076	30602077
chr1	30657642	30657643
chr1	30699681	30699682
chr1	31181158	31181159
chr1	31190963	31190964
chr1	31192143	31192144
chr1	31200813	31200814
chr1	31204888	31204889
chr1	31218952	31218953
chr1	31229579	31229580
chr1	31231897	31231898
chr1	31241940	31241941
chr1	31251363	31251364
chr1	31252658	31252659
chr1	31274764	31274765
chr1	31282578	31282579
chr1	31297428	31297429
chr1	31315649	31315650
chr1	31327154	31327155
chr1	31345187	31345188
chr1	31361409	31361410
chr1	31368673	31368674
chr1	31376449	31376450
chr1	31381608	31381609
chr1	31384357	31384358
chr1	31392446	31392447
chr1	31402430	31402431
chr1	31486530	31486531
chr1	31501180	31501181
chr1	31538605	31538606
chr1	31545430	31545431
chr1	31558140	31558141
chr1	31558358	31558359
chr1	31573606	31573607
chr1	31574167	31574168
chr1	31606364	31606365
chr1	31627603	31627604
chr1	31628248	31628249
chr1	31632860	31632861
chr1	31635734	31635735
chr1	31643887	31643888
chr1	31654519	31654520
chr1	31655317	31655318
chr1	31841483	31841484
chr1	31867633	31867634
chr1	31920207	31920208
chr1	31944618	31944619
chr1	31956365	31956366
chr1	31971771	31971772
chr1	32014699	32014700
chr1	32059733	32059734
chr1	32083679	32083680
chr1	32110025	32110026
chr1	32110274	32110275
chr1	32135836	32135837
chr1	32170918	32170919
chr1	32180913	32180914
chr1	32181401	32181402
chr1	32211357	32211358
chr1	32235138	32235139
chr1	32246512	32246513
chr1	32247197	32247198
chr1	32253825	32253826
chr1	32254149	32254150
chr1	32255012	32255013
chr1	32261869	32261870
chr1	32281635	32281636
chr1	32292853	32292854
chr1	32321333	32321334
chr1	32332213	32332214
chr1	32355021	32355022
chr1	32394524	32394525
chr1	32404191	32404192
chr1	32405643	32405644
chr1	32410052	32410053
chr1	32420443	32420444
chr1	32421759	32421760
chr1	32423520	32423521
chr1	32429875	32429876
chr1	32443504	32443505
chr1	32469349	32469350
chr1	32474762	32474763
chr1	32479148	32479149
chr1	32480199	32480200
chr1	32487531	32487532
chr1	32511202	32511203
chr1	32529193	32529194
chr1	32532268	32532269
chr1	32538724	32538725
chr1	32566903	32566904
chr1	32573626	32573627
chr1	32574094	32574095
chr1	32589163	32589164
chr1	32593667	32593668
chr1	32597883	32597884
chr1	32599302	32599303
chr1	32645242	32645243
chr1	32666218	32666219
chr1	32671222	32671223
chr1	32681442	32681443
chr1	32687866	32687867
chr1	32701828	32701829
chr1	32707159	32707160
chr1	32713929	32713930
chr1	32739692	32739693
chr1	32757587	32757588
chr1	32773127	32773128
chr1	32774408	32774409
chr1	32782259	32782260
chr1	32800920	32800921
chr1	32801690	32801691
chr1	32801832	32801833
chr1	32803142	32803143
chr1	32805354	32805355
chr1	32811167	32811168
chr1	32817111	32817112
chr1	32856792	32856793
chr1	32866609	32866610
chr1	32879336	32879337
chr1	32879699	32879700
chr1	32914231	32914232
chr1	32914589	32914590
chr1	32936803	32936804
chr1	32958186	32958187
chr1	32966472	32966473
chr1	32986240	32986241
chr1	33002490	33002491
chr1	33005434	33005435
chr1	33116181	33116182
chr1	33116741	33116742
chr1	33117269	33117270
chr1	33160944	33160945
chr1	33168373	33168374
chr1	33168877	33168878
chr1	33178045	33178046
chr1	33182427	33182428
chr1	33187877	33187878
chr1	33190962	33190963
chr1	33207183	33207184
chr1	33219512	33219513
chr1	33221587	33221588
chr1	33223109	33223110
chr1	33238804	33238805
chr1	33239939	33239940
chr1	33280048	33280049
chr1	33283046	33283047
chr1	33283781	33283782
chr1	33352152	33352153
chr1	33352330	33352331
chr1	33358659	33358660
chr1	33372408	33372409
chr1	33385971	33385972
chr1	33399224	33399225
chr1	33405445	33405446
chr1	33430577	33430578
chr1	33439299	33439300
chr1	33446929	33446930
chr1	33455031	33455032
chr1	33458207	33458208
chr1	33475381	33475382
chr1	33511600	33511601
chr1	33520902	33520903
chr1	33546680	33546681
chr1	33593010	33593011
chr1	33631057	33631058
chr1	33646482	33646483
chr1	33647708	33647709
chr1	33761227	33761228
chr1	33764452	33764453
chr1	33804702	33804703
chr1	33812694	33812695
chr1	33814978	33814979
chr1	33815722	33815723
chr1	33816044	33816045
chr1	33827413	33827414
chr1	33833522	33833523
chr1	33840155	33840156
chr1	33896719	33896720
chr1	33936252	33936253
chr1	34090710	34090711
chr1	34098812	34098813
chr1	34384139	34384140
chr1	34844725	34844726
chr1	35128776	35128777
chr1	35208418	35208419
chr1	35252247	35252248
chr1	35309366	35309367
chr1	35311299	35311300
chr1	35325449	35325450
chr1	35332145	35332146
chr1	35390619	35390620
chr1	35443621	35443622
chr1	35450337	35450338
chr1	35450966	35450967
chr1	35496772	35496773
chr1	35545051	35545052
chr1	35628044	35628045
chr1	35657617	35657618
chr1	35657961	35657962
chr1	35658139	35658140
chr1	35658956	35658957
chr1	35667897	35667898
chr1	35734212	35734213
chr1	35837278	35837279
chr1	35897011	35897012
chr1	35916801	35916802
chr1	35971783	35971784
chr1	36010830	36010831
chr1	36022984	36022985
chr1	36030371	36030372
chr1	36044466	36044467
chr1	36059383	36059384
chr1	36107167	36107168
chr1	36181240	36181241
chr1	36183696	36183697
chr1	36184450	36184451
chr1	36192615	36192616
chr1	36235112	36235113
chr1	36235533	36235534
chr1	36236562	36236563
chr1	36253984	36253985
chr1	36273814	36273815
chr1	36274563	36274564
chr1	36291055	36291056
chr1	36335357	36335358
chr1	36335930	36335931
chr1	36347524	36347525
chr1	36348692	36348693
chr1	36352783	36352784
chr1	36360025	36360026
chr1	36396769	36396770
chr1	36408595	36408596
chr1	36500528	36500529
chr1	36554430	36554431
chr1	36565369	36565370
chr1	36593988	36593989
chr1	36600325	36600326
chr1	36600541	36600542
chr1	36615194	36615195
chr1	36616590	36616591
chr1	36621482	36621483
chr1	36621689	36621690
chr1	36626646	36626647
chr1	36653948	36653949
chr1	36689140	36689141
chr1	36689797	36689798
chr1	36714178	36714179
chr1	36714348	36714349
chr1	36738902	36738903
chr1	36765740	36765741
chr1	36772612	36772613
chr1	36786917	36786918
chr1	36789420	36789421
chr1	36837190	36837191
chr1	36839552	36839553
chr1	36840400	36840401
chr1	36851669	36851670
chr1	36852196	36852197
chr1	36863139	36863140
chr1	36863560	36863561
chr1	36877689	36877690
chr1	36886561	36886562
chr1	36912190	36912191
chr1	36914406	36914407
chr1	36919715	36919716
chr1	36930024	36930025
chr1	36955053	36955054
chr1	36958330	36958331
chr1	36972206	36972207
chr1	36982109	36982110
chr1	36983264	36983265
chr1	37019584	37019585
chr1	37041844	37041845
chr1	37075019	37075020
chr1	37116253	37116254
chr1	37169476	37169477
chr1	37290151	37290152
chr1	37889637	37889638
chr1	37920655	37920656
chr1	37939892	37939893
chr1	37945385	37945386
chr1	37953152	37953153
chr1	37974972	37974973
chr1	37980463	37980464
chr1	38019960	38019961
chr1	38025774	38025775
chr1	38028854	38028855
chr1	38032825	38032826
chr1	38061574	38061575
chr1	38068951	38068952
chr1	38148197	38148198
chr1	38156367	38156368
chr1	38226429	38226430
chr1	38261238	38261239
chr1	38273936	38273937
chr1	38276925	38276926
chr1	38283399	38283400
chr1	38319009	38319010
chr1	38325311	38325312
chr1	38349558	38349559
chr1	38356225	38356226
chr1	38388581	38388582
chr1	38397507	38397508
chr1	38412060	38412061
chr1	38412769	38412770
chr1	38421482	38421483
chr1	38455798	38455799
chr1	38465358	38465359
chr1	38465789	38465790
chr1	38471202	38471203
chr1	38475135	38475136
chr1	38478242	38478243
chr1	38478858	38478859
chr1	38503317	38503318
chr1	38512628	38512629
chr1	38512829	38512830
chr1	38519162	38519163
chr1	38530066	38530067
chr1	38674623	38674624
chr1	38731254	38731255
chr1	38731436	38731437
chr1	38757967	38757968
chr1	38774662	38774663
chr1	38884303	38884304
chr1	38955668	38955669
chr1	38989361	38989362
chr1	38999804	38999805
chr1	39052883	39052884
chr1	39074123	39074124
chr1	39210383	39210384
chr1	39243400	39243401
chr1	39251910	39251911
chr1	39301067	39301068
chr1	39324985	39324986
chr1	39338471	39338472
chr1	39339213	39339214
chr1	39381055	39381056
chr1	39381359	39381360
chr1	39434998	39434999
chr1	39456574	39456575
chr1	39456792	39456793
chr1	39491641	39491642
chr1	39491996	39491997
chr1	39510633	39510634
chr1	39547268	39547269
chr1	39552224	39552225
chr1	39557991	39557992
chr1	39564421	39564422
chr1	39568352	39568353
chr1	39571056	39571057
chr1	39571389	39571390
chr1	39571566	39571567
chr1	39581057	39581058
chr1	39583117	39583118
chr1	39616441	39616442
chr1	39624455	39624456
chr1	39633449	39633450
chr1	39633772	39633773
chr1	39644806	39644807
chr1	39649578	39649579
chr1	39650221	39650222
chr1	39651614	39651615
chr1	39657569	39657570
chr1	39657957	39657958
chr1	39662699	39662700
chr1	39670338	39670339
chr1	39671036	39671037
chr1	39679353	39679354
chr1	39679816	39679817
chr1	39680877	39680878
chr1	39683361	39683362
chr1	39687238	39687239
chr1	39696705	39696706
chr1	39724410	39724411
chr1	39735623	39735624
chr1	39737802	39737803
chr1	39783952	39783953
chr1	39851385	39851386
chr1	39856086	39856087
chr1	39857859	39857860
chr1	39864468	39864469
chr1	39874503	39874504
chr1	39876710	39876711
chr1	39957327	39957328
chr1	39978315	39978316
chr1	40005025	40005026
chr1	40040078	40040079
chr1	40041515	40041516
chr1	40042460	40042461
chr1	40072080	40072081
chr1	40075440	40075441
chr1	40105337	40105338
chr1	40105683	40105684
chr1	40119385	40119386
chr1	40121395	40121396
chr1	40123891	40123892
chr1	40157145	40157146
chr1	40167460	40167461
chr1	40167677	40167678
chr1	40177815	40177816
chr1	40185921	40185922
chr1	40204541	40204542
chr1	40239183	40239184
chr1	40254873	40254874
chr1	40265088	40265089
chr1	40282647	40282648
chr1	40282917	40282918
chr1	40295780	40295781
chr1	40298165	40298166
chr1	40311439	40311440
chr1	40349200	40349201
chr1	40356197	40356198
chr1	40358518	40358519
chr1	40364835	40364836
chr1	40367667	40367668
chr1	40368060	40368061
chr1	40385369	40385370
chr1	40446336	40446337
chr1	40480044	40480045
chr1	40495496	40495497
chr1	40505378	40505379
chr1	40505669	40505670
chr1	40523340	40523341
chr1	40525140	40525141
chr1	40525297	40525298
chr1	40530686	40530687
chr1	40542945	40542946
chr1	40544344	40544345
chr1	40550674	40550675
chr1	40562618	40562619
chr1	40563045	40563046
chr1	40609853	40609854
chr1	40618891	40618892
chr1	40619262	40619263
chr1	40626942	40626943
chr1	40633112	40633113
chr1	40648653	40648654
chr1	40648875	40648876
chr1	40687507	40687508
chr1	40687806	40687807
chr1	40705100	40705101
chr1	40714299	40714300
chr1	40723869	40723870
chr1	40742812	40742813
chr1	40781104	40781105
chr1	40804518	40804519
chr1	40839303	40839304
chr1	40840571	40840572
chr1	40848998	40848999
chr1	40849405	40849406
chr1	40850235	40850236
chr1	40851480	40851481
chr1	40851707	40851708
chr1	40859003	40859004
chr1	40860663	40860664
chr1	40865840	40865841
chr1	40866159	40866160
chr1	40915768	40915769
chr1	40916490	40916491
chr1	40942986	40942987
chr1	40943373	40943374
chr1	40997264	40997265
chr1	41040735	41040736
chr1	41049302	41049303
chr1	41078148	41078149
chr1	41099782	41099783
chr1	41125023	41125024
chr1	41131360	41131361
chr1	41134716	41134717
chr1	41157246	41157247
chr1	41157768	41157769
chr1	41164828	41164829
chr1	41169231	41169232
chr1	41240084	41240085
chr1	41240518	41240519
chr1	41249378	41249379
chr1	41268062	41268063
chr1	41274786	41274787
chr1	41275390	41275391
chr1	41286717	41286718
chr1	41306835	41306836
chr1	41314392	41314393
chr1	41315826	41315827
chr1	41328125	41328126
chr1	41329784	41329785
chr1	41334202	41334203
chr1	41341540	41341541
chr1	41405267	41405268
chr1	41414732	41414733
chr1	41418284	41418285
chr1	41440805	41440806
chr1	41445409	41445410
chr1	41575445	41575446
chr1	41588907	41588908
chr1	41616851	41616852
chr1	41621771	41621772
chr1	41624060	41624061
chr1	41706085	41706086
chr1	41707210	41707211
chr1	41707617	41707618
chr1	41708167	41708168
chr1	41711560	41711561
chr1	41734017	41734018
chr1	41788738	41788739
chr1	41796968	41796969
chr1	41799215	41799216
chr1	41807913	41807914
chr1	41826796	41826797
chr1	41898560	41898561
chr1	41951517	41951518
chr1	41958083	41958084
chr1	41958919	41958920
chr1	41962058	41962059
chr1	41981952	41981953
chr1	42039914	42039915
chr1	42149877	42149878
chr1	42192661	42192662
chr1	42328743	42328744
chr1	42336111	42336112
chr1	42347851	42347852
chr1	42356806	42356807
chr1	42357406	42357407
chr1	42361410	42361411
chr1	42364014	42364015
chr1	42372844	42372845
chr1	42385633	42385634
chr1	42501717	42501718
chr1	42612688	42612689
chr1	42639191	42639192
chr1	42688062	42688063
chr1	42725270	42725271
chr1	42785981	42785982
chr1	42800133	42800134
chr1	42800760	42800761
chr1	42922633	42922634
chr1	43123999	43124000
chr1	43147919	43147920
chr1	43148812	43148813
chr1	43201952	43201953
chr1	43232280	43232281
chr1	43283035	43283036
chr1	43290504	43290505
chr1	43291149	43291150
chr1	43297089	43297090
chr1	43339567	43339568
chr1	43388795	43388796
chr1	43390096	43390097
chr1	43390602	43390603
chr1	43390772	43390773
chr1	43402395	43402396
chr1	43407611	43407612
chr1	43415252	43415253
chr1	43418437	43418438
chr1	43424607	43424608
chr1	43429489	43429490
chr1	43433024	43433025
chr1	43475226	43475227
chr1	43476923	43476924
chr1	43539431	43539432
chr1	43609340	43609341
chr1	43638438	43638439
chr1	43691089	43691090
chr1	43693077	43693078
chr1	43811025	43811026
chr1	43823900	43823901
chr1	43824485	43824486
chr1	43833736	43833737
chr1	43855508	43855509
chr1	43871095	43871096
chr1	43871460	43871461
chr1	43880444	43880445
chr1	43945727	43945728
chr1	43988712	43988713
chr1	43990691	43990692
chr1	43994956	43994957
chr1	44015825	44015826
chr1	44047986	44047987
chr1	44115647	44115648
chr1	44173162	44173163
chr1	44229276	44229277
chr1	44229465	44229466
chr1	44300354	44300355
chr1	44300969	44300970
chr1	44329994	44329995
chr1	44400067	44400068
chr1	44412337	44412338
chr1	44424214	44424215
chr1	44440584	44440585
chr1	44441100	44441101
chr1	44457191	44457192
chr1	44460653	44460654
chr1	44471520	44471521
chr1	44495777	44495778
chr1	44501782	44501783
chr1	44502407	44502408
chr1	44513563	44513564
chr1	44514072	44514073
chr1	44559480	44559481
chr1	44559740	44559741
chr1	44569325	44569326
chr1	44679029	44679030
chr1	44683547	44683548
[truncated: 51,807 more rows]

## Sheet: Fig 3b. (ATAC)
GSM2695560_K562_ATAC narrowPeaks				K562_ATAC narrowPeaks_20M_readsSampled				K562_ATAC narrowPeaks_10M_readsSampled				K562_ATAC narrowPeaks_5M_readsSampled				K562_ATAC narrowPeaks_2.5M_readsSampled				K562_ATAC narrowPeaks_1M_readsSampled				K562_ATAC narrowPeaks_500K_readsSampled
Chr #	Start	Stop		Chr #	Start	Stop		Chr #	Start	Stop		Chr #	Start	Stop		Chr #	Start	Stop		Chr #	Start	Stop		Chr #	Start	Stop
chr1	9969	10153		chr1	9957	10160		chr1	9933	10183		chr1	9910	10207		chr1	32401	32864		chr1	564490	565407		chr1	564494	565409
chr1	11237	11423		chr1	11250	11427		chr1	11258	11411		chr1	11238	11419		chr1	564486	565411		chr1	565572	566790		chr1	565572	566771
chr1	29128	29399		chr1	29181	29403		chr1	29184	29419		chr1	29150	29342		chr1	565573	566868		chr1	567163	568340		chr1	567178	568338
chr1	30752	30893		chr1	32469	32843		chr1	32488	32867		chr1	32487	32766		chr1	567159	568339		chr1	569061	570286		chr1	569084	570286
chr1	32469	32885		chr1	38641	38761		chr1	115605	115815		chr1	137314	137476		chr1	569042	570287		chr1	1310594	1310921		chr1	1051377	1051673
chr1	38627	38795		chr1	115566	115870		chr1	137323	137505		chr1	564477	565377		chr1	713902	714477		chr1	3773659	3773953		chr1	6845052	6845445
chr1	115564	115860		chr1	136689	136919		chr1	138965	139099		chr1	565613	565924		chr1	762658	763222		chr1	5945814	5946108		chr1	15870099	15870395
chr1	136695	136930		chr1	137244	137496		chr1	228502	228635		chr1	566045	566792		chr1	894594	894887		chr1	6684951	6685245		chr1	16840308	16840640
chr1	137256	137575		chr1	138966	139097		chr1	235384	235680		chr1	567224	568421		chr1	902156	902571		chr1	9970228	9970582		chr1	17001497	17001996
chr1	138965	139107		chr1	227538	227647		chr1	261924	262146		chr1	568762	568986		chr1	948749	949134		chr1	11322629	11322923		chr1	17058941	17059307
chr1	228436	228645		chr1	228526	228635		chr1	347496	347663		chr1	569213	569694		chr1	1051259	1052027		chr1	12538236	12538530		chr1	21934252	21934550
chr1	235146	235243		chr1	235382	235673		chr1	367811	367988		chr1	569811	570296		chr1	1310634	1311087		chr1	16840293	16840875		chr1	24969262	24969586
chr1	235362	235481		chr1	237688	237839		chr1	471062	471258		chr1	621657	621910		chr1	1342664	1343081		chr1	16866831	16867125		chr1	27869106	27869402
chr1	235576	235799		chr1	244145	244254		chr1	521466	521599		chr1	713883	714346		chr1	1447136	1447447		chr1	16939857	16940372		chr1	28052297	28052593
chr1	237682	237839		chr1	261881	262147		chr1	524276	524420		chr1	762531	762864		chr1	1510028	1510321		chr1	16993354	16993673		chr1	38077114	38077643
chr1	244146	244243		chr1	326760	326879		chr1	564466	565382		chr1	762946	763257		chr1	1550919	1551262		chr1	17001380	17001859		chr1	39339101	39339397
chr1	251260	251357		chr1	347445	347554		chr1	565609	565900		chr1	805216	805378		chr1	1590515	1590914		chr1	17058898	17059253		chr1	54518841	54519137
chr1	261881	262175		chr1	367736	368062		chr1	566048	566785		chr1	877063	877364		chr1	1624820	1625229		chr1	17067065	17067612		chr1	91852623	91853292
chr1	326757	326908		chr1	383548	383669		chr1	567235	567742		chr1	894525	894787		chr1	1677812	1678228		chr1	17193556	17194026		chr1	108113285	108113581
chr1	347443	347758		chr1	398210	398360		chr1	567823	568353		chr1	948680	949148		chr1	1840336	1840814		chr1	17222490	17222866		chr1	120543914	120544253
chr1	367719	368076		chr1	470986	471241		chr1	568768	568966		chr1	976053	976402		chr1	1850449	1851223		chr1	20988169	20988608		chr1	121483852	121484149
chr1	383547	383755		chr1	521470	521614		chr1	569222	570313		chr1	994838	995136		chr1	2064578	2065045		chr1	24306728	24307022		chr1	121484476	121485600
chr1	398194	398375		chr1	524235	524445		chr1	621648	621938		chr1	1004705	1004972		chr1	2120912	2121284		chr1	24969208	24969558		chr1	142890691	142891361
chr1	470971	471251		chr1	540805	540914		chr1	662766	662986		chr1	1045257	1045446		chr1	2126544	2126874		chr1	26827552	26827846		chr1	145277089	145277702
chr1	521455	521604		chr1	564468	565394		chr1	713779	714362		chr1	1051498	1051921		chr1	2322811	2323347		chr1	26947019	26947313		chr1	149223698	149224028
chr1	524247	524455		chr1	565608	565876		chr1	726910	727043		chr1	1167301	1167577		chr1	2457690	2458043		chr1	27339263	27339594		chr1	152020425	152020820
chr1	564473	564596		chr1	566054	566767		chr1	762691	763491		chr1	1185664	1185826		chr1	3712811	3713217		chr1	27816794	27817088		chr1	156186083	156186807
chr1	564676	565391		chr1	567245	567728		chr1	778167	778448		chr1	1209121	1209370		chr1	5945804	5946276		chr1	27869174	27869468		chr1	161424574	161424870
chr1	565608	565866		chr1	567855	568359		chr1	793434	793577		chr1	1229267	1229444		chr1	5977571	5978200		chr1	31769564	31769858		chr1	161431755	161432056
chr1	566022	566763		chr1	568767	568942		chr1	805191	805324		chr1	1243571	1243893		chr1	6052303	6052979		chr1	31956302	31956596		chr1	164681542	164681838
chr1	567252	567719		chr1	569270	569743		chr1	825033	825166		chr1	1260208	1260397		chr1	6187651	6187944		chr1	32538347	32538641		chr1	172501968	172502370
chr1	567860	568358		chr1	569863	570302		chr1	842250	842404		chr1	1294006	1294237		chr1	6259425	6259996		chr1	36614876	36615170		chr1	206748635	206748931
chr1	568763	568936		chr1	605966	606129		chr1	859108	859342		chr1	1310567	1310913		chr1	6453286	6454092		chr1	36840052	36840418		chr1	235667849	235668145
chr1	569274	569731		chr1	621553	621961		chr1	877067	877323		chr1	1334770	1334932		chr1	6614521	6614850		chr1	38077115	38077642		chr1	246729574	246729886
chr1	569872	570087		chr1	642003	642235		chr1	894588	894938		chr1	1342653	1342941		chr1	6673057	6673389		chr1	39281489	39281966		chr10	11541563	11541859
chr1	570176	570295		chr1	662769	663080		chr1	901669	901912		chr1	1368750	1368969		chr1	6673467	6673823		chr1	43855248	43855659		chr10	42384990	42385486
chr1	592282	592385		chr1	713779	714541		chr1	935400	935927		chr1	1407015	1407356		chr1	6761898	6762213		chr1	45139967	45140264		chr10	42400209	42400726
chr1	605978	606129		chr1	726916	727060		chr1	936029	936178		chr1	1440799	1441113		chr1	6844571	6845482		chr1	45187101	45187448		chr10	42527766	42528283
chr1	620058	620158		chr1	747923	748117		chr1	948642	949031		chr1	1447161	1447645		chr1	7022436	7022770		chr1	45452145	45452439		chr10	42529204	42529679
chr1	621565	621949		chr1	752616	753009		chr1	954650	955286		chr1	1510323	1510485		chr1	7843922	7844262		chr1	46908146	46908738		chr10	42596792	42597364
chr1	641886	642223		chr1	762655	763515		chr1	968478	968656		chr1	1550676	1551081		chr1	8021317	8021932		chr1	51701702	51701996		chr10	42599526	42599966
chr1	662634	663074		chr1	778048	778454		chr1	976066	976406		chr1	1590355	1590681		chr1	8064878	8065315		chr1	53791635	53792149		chr10	61889988	61890284
chr1	713778	714580		chr1	793444	793575		chr1	994466	994703		chr1	1624244	1624413		chr1	8877851	8878144		chr1	75198785	75199079		chr10	69524016	69524419
chr1	726904	727048		chr1	805157	805330		chr1	994843	995206		chr1	1624517	1625098		chr1	9777278	9777617		chr1	91852617	91853301		chr10	74436128	74436424
chr1	747926	748119		chr1	824996	825146		chr1	1004624	1004936		chr1	1655813	1655978		chr1	9970410	9971072		chr1	108113084	108113706		chr10	75173584	75173880
chr1	752616	752997		chr1	839882	840202		chr1	1014895	1015658		chr1	1677778	1678277		chr1	10092610	10093058		chr1	111506605	111506962		chr10	85899168	85899508
chr1	762314	762500		chr1	842257	842395		chr1	1045224	1045542		chr1	1778590	1778758		chr1	10458857	10459296		chr1	112298102	112298466		chr10	98561188	98561635
chr1	762622	763513		chr1	846655	846764		chr1	1051254	1052014		chr1	1814766	1815075		chr1	11072414	11072921		chr1	114354994	114355392		chr10	103124620	103124916
chr1	778022	778454		chr1	856535	856706		chr1	1070741	1070956		chr1	1822444	1822795		chr1	11120068	11120361		chr1	114447318	114447879		chr10	135462582	135462916
chr1	793444	793563		chr1	859111	859369		chr1	1092860	1093192		chr1	1837742	1837952		chr1	11159412	11159705		chr1	119683204	119683544		chr10	135500995	135501300
chr1	805209	805354		chr1	875782	875899		chr1	1136809	1137055		chr1	1840393	1840608		chr1	11322441	11322986		chr1	120543754	120544272		chr11	10530224	10531502
chr1	825008	825151		chr1	877049	877342		chr1	1167221	1167571		chr1	1850716	1851194		chr1	11333190	11333509		chr1	120838339	120838781		chr11	45847997	45848311
chr1	834223	834320		chr1	894533	894877		chr1	1185570	1185798		chr1	2064592	2064940		chr1	11902166	11902730		chr1	121483849	121484143		chr11	48854786	48855082
chr1	839738	840220		chr1	895898	896083		chr1	1209453	1209586		chr1	2121022	2121399		chr1	11942917	11943275		chr1	121484223	121485613		chr11	51579345	51579876
chr1	842284	842404		chr1	901587	902063		chr1	1228992	1229424		chr1	2130834	2131032		chr1	11968306	11968760		chr1	142890698	142891295		chr11	66725979	66726285
chr1	848337	848448		chr1	902165	902571		chr1	1243331	1243542		chr1	2136736	2136996		chr1	12039978	12040332		chr1	143913274	143913708		chr11	77597299	77597814
chr1	856453	856698		chr1	919676	919785		chr1	1243619	1243851		chr1	2322905	2323277		chr1	12221865	12222306		chr1	144534206	144534500		chr11	85194820	85195391
chr1	859108	859366		chr1	935481	935860		chr1	1253786	1253921		chr1	2343805	2344381		chr1	12235322	12235615		chr1	145277121	145277700		chr11	122874091	122874610
chr1	875661	875898		chr1	936087	936265		chr1	1259940	1260082		chr1	2457624	2458043		chr1	12289938	12290270		chr1	147994329	147994709		chr12	2999843	3000139
chr1	877014	877358		chr1	940429	940626		chr1	1284757	1285202		chr1	2517842	2518137		chr1	12508916	12509209		chr1	149223663	149224273		chr12	20704183	20704703
chr1	894580	894907		chr1	948576	949114		chr1	1294027	1294202		chr1	3535651	3535813		chr1	12538207	12538644		chr1	150669656	150669950		chr12	34372610	34372908
chr1	895898	896071		chr1	954669	955292		chr1	1310569	1310968		chr1	3541271	3541554		chr1	12664323	12664754		chr1	151254215	151254522		chr12	41757223	41757753
chr1	901584	902559		chr1	955951	956060		chr1	1334652	1334984		chr1	3542178	3542340		chr1	15255926	15256291		chr1	154244716	154245065		chr12	127650282	127651155
chr1	911802	911899		chr1	956523	956674		chr1	1342568	1342904		chr1	3566539	3566800		chr1	15853074	15853462		chr1	155715182	155715578		chr12	133706728	133707113
chr1	935435	935920		chr1	968363	968716		chr1	1358476	1358609		chr1	3692038	3692243		chr1	15870125	15870570		chr1	156186069	156186814		chr13	110076280	110076909
chr1	936091	936267		chr1	976019	976503		chr1	1368579	1368919		chr1	3713010	3713387		chr1	15943707	15944272		chr1	156736915	156737226		chr14	19012550	19012861
chr1	937341	937438		chr1	994465	995248		chr1	1376340	1376666		chr1	3773589	3774042		chr1	16174012	16174305		chr1	159750349	159750696		chr14	23451586	23451882
chr1	940447	940723		chr1	1004597	1005055		chr1	1406923	1407205		chr1	3817000	3817497		chr1	16302261	16302578		chr1	160919088	160919382		chr14	32954012	32954551
chr1	948550	949284		chr1	1014864	1014973		chr1	1440332	1441118		chr1	5574758	5575001		chr1	16533243	16533812		chr1	161424458	161424935		chr14	88237618	88237917
chr1	954636	955321		chr1	1015056	1015741		chr1	1447154	1447603		chr1	5945791	5946171		chr1	16592965	16593258		chr1	161431886	161432235		chr15	37047554	37047850
chr1	955963	956060		chr1	1015891	1016000		chr1	1510019	1510589		chr1	5977734	5978048		chr1	16693548	16694114		chr1	161439162	161439581		chr15	45020902	45021210
chr1	956563	956662		chr1	1045216	1045563		chr1	1521721	1521886		chr1	6052356	6052870		chr1	16833219	16833546		chr1	161582203	161582497		chr15	89181957	89182253
chr1	968332	968697		chr1	1051247	1052154		chr1	1549802	1549937		chr1	6187738	6188049		chr1	16839694	16840871		chr1	161719941	161720235		chr16	18496127	18496423
chr1	976023	976537		chr1	1070764	1071056		chr1	1550653	1551375		chr1	6259556	6259836		chr1	16866811	16867294		chr1	165796961	165797255		chr16	33956910	33957376
chr1	994319	995259		chr1	1092835	1093274		chr1	1583301	1583437		chr1	6453380	6454128		chr1	16872165	16872567		chr1	166459026	166459320		chr16	33962907	33963728
chr1	999270	999406		chr1	1120942	1121192		chr1	1590391	1590891		chr1	6464774	6464936		chr1	16939794	16940364		chr1	166845463	166845838		chr16	33963855	33964286
chr1	999631	999841		chr1	1136788	1137094		chr1	1624105	1624384		chr1	6546591	6546784		chr1	16947464	16947929		chr1	167502915	167503209		chr16	35239410	35239706
chr1	1004592	1005053		chr1	1143457	1143747		chr1	1624464	1625114		chr1	6614423	6614770		chr1	16970702	16971633		chr1	167597232	167597695		chr16	47538461	47538777
chr1	1015056	1015751		chr1	1166976	1167637		chr1	1655626	1656099		chr1	6639730	6640158		chr1	16992819	16993812		chr1	169455014	169455308		chr16	83986579	83986875
chr1	1015902	1016008		chr1	1185560	1185803		chr1	1677346	1678388		chr1	6673386	6673756		chr1	17001348	17001915		chr1	169862848	169863180		chr16	87526674	87526970
chr1	1045221	1045562		chr1	1209049	1209562		chr1	1690309	1690557		chr1	6761754	6762116		chr1	17058783	17059406		chr1	171750256	171750755		chr17	13268004	13268300
chr1	1051223	1052166		chr1	1228916	1229033		chr1	1710396	1710529		chr1	6845191	6845418		chr1	17066502	17067649		chr1	173684158	173684508		chr17	22020464	22021012
chr1	1057674	1057771		chr1	1229158	1229444		chr1	1778663	1778906		chr1	7022549	7022941		chr1	17193516	17194172		chr1	173793373	173793897		chr17	31149390	31150067
chr1	1070776	1071049		chr1	1243290	1243899		chr1	1790124	1790337		chr1	7843926	7844255		chr1	17200548	17200899		chr1	174128672	174129043		chr17	33477935	33478484
chr1	1092842	1093231		chr1	1253728	1253921		chr1	1814869	1815165		chr1	8021293	8021756		chr1	17222245	17223103		chr1	179016240	179016685		chr17	48450510	48450806
chr1	1120926	1121180		chr1	1259902	1260414		chr1	1822533	1822798		chr1	8064864	8065166		chr1	17231213	17231603		chr1	183925819	183926191		chr17	51183446	51183974
chr1	1136729	1137111		chr1	1284669	1284883		chr1	1822954	1823116		chr1	8086319	8086575		chr1	19536773	19537121		chr1	184000426	184000720		chr17	57367802	57368098
chr1	1143439	1143735		chr1	1284960	1285341		chr1	1837760	1837966		chr1	8137768	8137957		chr1	20042028	20042390		chr1	193666685	193666979		chr18	107931	108706
chr1	1144394	1144491		chr1	1293889	1294262		chr1	1840369	1840883		chr1	8257864	8258140		chr1	20208744	20209091		chr1	200638631	200639025		chr18	108901	109545
chr1	1166971	1167624		chr1	1310555	1310980		chr1	1850635	1851251		chr1	8499147	8499309		chr1	20512111	20512458		chr1	201924418	201924782		chr18	2842281	2842587
chr1	1185572	1185823		chr1	1334649	1335403		chr1	1891476	1891654		chr1	8578242	8578404		chr1	21113140	21113560		chr1	202501130	202501477		chr18	18518746	18519568
chr1	1209063	1209926		chr1	1337497	1337656		chr1	1927998	1928131		chr1	8585896	8586246		chr1	21348747	21349102		chr1	203643297	203643591		chr18	18519970	18520552
chr1	1228924	1229575		chr1	1342563	1343048		chr1	1935187	1935322		chr1	8602147	8602385		chr1	21934209	21934792		chr1	204332706	204333000		chr18	45379421	45379953
chr1	1241030	1241259		chr1	1358473	1358696		chr1	2064677	2065292		chr1	8686533	8686819		chr1	22118064	22118642		chr1	204475553	204475859		chr19	1747634	1747930
chr1	1243284	1243893		chr1	1368530	1368970		chr1	2107375	2107636		chr1	8763340	8763691		chr1	22345575	22345911		chr1	205225118	205225412		chr19	10561565	10561861
chr1	1253768	1253921		chr1	1376342	1376676		chr1	2111871	2112075		chr1	8786690	8786852		chr1	22778290	22778587		chr1	206137867	206138522		chr19	17377866	17378162
chr1	1259914	1260052		chr1	1406935	1407265		chr1	2120924	2121414		chr1	8849435	8849643		chr1	23345784	23346092		chr1	206677270	206677593		chr19	24183878	24184182
chr1	1260143	1260603		chr1	1440293	1441113		chr1	2126305	2126608		chr1	8908890	8909118		chr1	23670970	23671302		chr1	207799712	207800048		chr19	24184551	24184847
chr1	1284681	1285341		chr1	1446902	1447604		chr1	2130665	2131080		chr1	9223981	9224324		chr1	23694824	23695117		chr1	208393175	208393477		chr19	27731800	27732483
chr1	1293892	1294275		chr1	1448118	1448232		chr1	2136693	2136973		chr1	9294424	9294751		chr1	23810711	23811048		chr1	211849012	211849403		chr19	27738225	27738739
chr1	1310532	1310987		chr1	1509982	1510646		chr1	2144027	2144371		chr1	9294853	9295015		chr1	23866187	23866674		chr1	212208875	212209267		chr19	27890166	27890464
chr1	1311793	1311968		chr1	1521694	1521922		chr1	2159167	2159430		chr1	9488964	9489255		chr1	24104626	24104919		chr1	214776093	214776414		chr19	36066289	36066880
chr1	1334634	1335431		chr1	1549770	1549928		chr1	2187460	2187775		chr1	9599273	9599444		chr1	24285537	24286402		chr1	218478034	218478383		chr19	50180330	50180626
chr1	1337505	1337643		chr1	1550671	1551251		chr1	2222217	2222390		chr1	9777823	9777985		chr1	24742110	24742408		chr1	219347174	219347468		chr2	33141319	33141718
chr1	1342570	1343001		chr1	1583297	1583583		chr1	2322845	2323368		chr1	9813237	9813399		chr1	24969111	24969627		chr1	221881421	221881816		chr2	88124191	88124724
chr1	1352897	1352994		chr1	1590322	1590921		chr1	2343895	2344319		chr1	9970191	9970926		chr1	25071420	25071805		chr1	224691216	224691528		chr2	92275681	92276188
chr1	1358443	1358684		chr1	1623866	1625145		chr1	2344702	2344835		chr1	9971020	9971182		chr1	25174527	25174837		chr1	226992589	226992941		chr2	92290691	92291241
chr1	1368492	1368974		chr1	1646629	1646763		chr1	2371818	2371951		chr1	10002519	10002724		chr1	25739774	25740303		chr1	227584306	227584637		chr2	92296102	92296475
chr1	1370907	1371159		chr1	1655597	1656143		chr1	2457608	2458230		chr1	10003278	10003518		chr1	25875971	25876472		chr1	235667949	235668243		chr2	120748339	120748635
chr1	1376378	1376697		chr1	1677315	1677429		chr1	2477721	2477854		chr1	10092620	10093315		chr1	26324489	26325030		chr1	241803507	241803801		chr2	133011811	133013007
chr1	1406922	1407247		chr1	1677578	1678335		chr1	2478377	2478608		chr1	10270358	10270596		chr1	26362371	26362664		chr1	242011120	242011432		chr2	133015191	133015496
chr1	1440332	1441138		chr1	1690273	1690803		chr1	2517718	2518225		chr1	10458709	10459288		chr1	26396923	26397435		chr1	244211283	244211744		chr2	133036651	133036957
chr1	1446887	1447595		chr1	1710334	1710631		chr1	2542597	2542829		chr1	10475456	10475681		chr1	26452746	26453053		chr1	244816069	244816482		chr2	133038648	133039203
chr1	1448083	1448220		chr1	1711681	1712013		chr1	3229635	3229952		chr1	10490307	10490520		chr1	26527509	26528090		chr1	246729573	246729867		chr2	149639077	149639633
chr1	1509349	1509452		chr1	1778663	1778878		chr1	3236650	3236784		chr1	10532455	10532954		chr1	26632909	26633451		chr10	977636	977930		chr2	191402458	191402974
chr1	1509626	1509804		chr1	1790189	1790345		chr1	3369814	3369949		chr1	10534909	10535168		chr1	26704744	26705084		chr10	1094787	1095201		chr2	230045295	230045819
chr1	1509973	1510673		chr1	1801026	1801231		chr1	3447923	3448064		chr1	10567514	10567788		chr1	26758442	26758959		chr10	12110615	12110953		chr20	26188829	26189314
chr1	1521677	1521918		chr1	1814908	1815269		chr1	3535521	3535813		chr1	10571010	10571293		chr1	26827426	26827832		chr10	22422864	22423293		chr20	26189688	26190491
chr1	1532616	1532784		chr1	1821525	1821715		chr1	3541221	3541640		chr1	11072250	11072592		chr1	26868244	26868616		chr10	25305371	25305713		chr20	29518538	29518887
chr1	1549770	1549913		chr1	1822523	1822784		chr1	3542151	3542366		chr1	11120068	11120507		chr1	26947390	26947767		chr10	42360633	42360927		chr21	9695838	9696327
chr1	1550662	1551292		chr1	1822897	1823092		chr1	3566581	3566803		chr1	11159411	11159573		chr1	27191596	27191894		chr10	42384930	42385504		chr21	9825473	9826438
chr1	1551368	1551492		chr1	1837755	1837982		chr1	3641054	3641187		chr1	11322395	11322984		chr1	27248018	27248351		chr10	42400209	42400712		chr21	9826760	9827649
chr1	1583294	1583475		chr1	1840317	1840879		chr1	3663853	3663994		chr1	11333217	11333490		chr1	27560574	27560967		chr10	42527775	42528296		chr21	10492665	10493186
chr1	1590329	1590930		chr1	1850394	1851256		chr1	3692050	3692405		chr1	11538918	11539080		chr1	27648440	27648898		chr10	42529174	42529869		chr21	15457117	15457634
chr1	1610455	1610587		chr1	1875412	1875899		chr1	3710156	3710472		chr1	11623656	11623904		chr1	27852045	27852338		chr10	42546049	42546343		chr22	19419784	19420085
chr1	1623849	1624348		chr1	1891506	1891715		chr1	3713016	3713342		chr1	11724125	11724438		chr1	27998661	27998991		chr10	42596797	42597376		chr22	21239876	21240246
chr1	1624431	1625160		chr1	1927729	1927841		chr1	3773200	3773413		chr1	11731500	11731662		chr1	28051961	28052692		chr10	42599527	42600208		chr22	21271405	21271714
chr1	1646641	1646783		chr1	1927996	1928107		chr1	3773584	3774178		chr1	11741130	11741603		chr1	28099723	28100016		chr10	43904291	43904589		chr22	21996319	21996676
chr1	1655597	1656159		chr1	1935191	1935322		chr1	3786473	3786678		chr1	11795941	11796180		chr1	28157199	28157568		chr10	43932214	43932573		chr22	22006383	22006696
chr1	1677280	1677436		chr1	2023230	2023339		chr1	3817029	3817636		chr1	11857745	11858143		chr1	28241101	28241444		chr10	47655785	47656079		chr22	22090023	22090403
chr1	1677576	1678349		chr1	2064526	2065268		chr1	3817918	3818066		chr1	11865910	11866427		chr1	28414983	28415456		chr10	64241039	64241333		chr22	22221806	22222322
chr1	1690285	1690816		chr1	2105903	2106024		chr1	5945793	5946159		chr1	11902366	11902729		chr1	28562466	28562818		chr10	69834750	69835049		chr22	23062816	23063112
chr1	1707199	1707308		chr1	2107319	2107716		chr1	5977703	5978038		chr1	11942942	11943283		chr1	28695916	28696488		chr10	70748403	70748820		chr22	23657968	23658264
chr1	1710298	1710641		chr1	2111807	2112123		chr1	6009502	6009638		chr1	11968347	11968772		chr1	29062864	29063226		chr10	72427081	72427375		chr3	14219911	14220304
chr1	1711852	1712079		chr1	2120901	2121440		chr1	6052089	6052222		chr1	11968947	11969109		chr1	29240897	29241298		chr10	74114516	74114891		chr3	40350974	40351270
chr1	1714071	1714209		chr1	2126293	2126653		chr1	6052341	6052754		chr1	11969618	11969820		chr1	29253255	29253658		chr10	74436140	74436581		chr3	75718232	75718865
chr1	1769363	1769462		chr1	2130658	2131107		chr1	6187745	6187983		chr1	11986391	11986635		chr1	29359478	29359795		chr10	75489910	75490327		chr3	96336011	96337064
chr1	1778564	1778864		chr1	2136271	2136477		chr1	6208675	6208825		chr1	11994468	11995154		chr1	29483398	29483793		chr10	98561198	98561681		chr3	196625479	196625966
chr1	1790199	1790353		chr1	2136636	2137000		chr1	6253535	6253710		chr1	12027259	12027421		chr1	29508379	29508696		chr10	103124416	103124907		chr4	68265537	68265973
chr1	1801035	1801219		chr1	2143988	2144466		chr1	6259554	6259849		chr1	12039874	12040513		chr1	29529239	29529661		chr10	114602928	114603240		chr4	70296431	70296738
chr1	1814687	1815259		chr1	2159133	2159459		chr1	6266133	6266276		chr1	12043623	12043880		chr1	30663979	30664451		chr10	135462422	135462910		chr4	190862070	190862366
chr1	1821486	1821747		chr1	2187440	2187718		chr1	6419759	6420025		chr1	12079361	12079710		chr1	31190974	31191403		chr10	135500210	135501130		chr4	190970680	190971054
chr1	1822477	1823117		chr1	2222204	2222413		chr1	6423194	6423327		chr1	12098708	12098950		chr1	31241789	31242259		chr11	460474	460768		chr5	43389787	43390083
chr1	1823236	1823333		chr1	2246688	2246821		chr1	6453318	6454197		chr1	12112039	12112335		chr1	31297030	31297325		chr11	576171	576465		chr5	55381044	55381340
chr1	1828770	1828867		chr1	2313226	2313442		chr1	6464828	6464961		chr1	12221816	12222252		chr1	31392081	31392374		chr11	2421576	2421935		chr5	55419765	55420061
chr1	1837755	1837970		chr1	2322763	2323341		chr1	6500426	6500560		chr1	12235187	12235550		chr1	31643666	31643959		chr11	4658261	4658555		chr5	71146532	71147096
chr1	1840304	1840873		chr1	2343715	2344847		chr1	6577709	6577953		chr1	12278555	12278948		chr1	31769466	31770116		chr11	6255673	6256209		chr5	79946459	79947623
chr1	1850437	1851348		chr1	2371842	2371955		chr1	6583791	6583926		chr1	12289930	12290220		chr1	31956101	31956394		chr11	10530224	10531502		chr5	93904946	93905463
chr1	1875424	1875886		chr1	2457571	2458179		chr1	6614360	6614814		chr1	12508842	12509348		chr1	32014621	32014914		chr11	13689848	13690142		chr5	99384867	99385167
chr1	1891513	1891703		chr1	2477447	2477590		chr1	6639762	6640231		chr1	12520999	12521247		chr1	32110224	32110517		chr11	14541688	14542082		chr5	117349955	117350251
chr1	1920580	1920810		chr1	2477705	2477817		chr1	6662815	6662948		chr1	12538125	12538590		chr1	32332149	32332442		chr11	14929235	14929529		chr5	122990762	122991058
chr1	1927736	1927886		chr1	2478427	2478607		chr1	6663160	6663309		chr1	12664326	12664671		chr1	32429844	32430137		chr11	20480619	20481039		chr5	132072931	132073257
chr1	1928010	1928131		chr1	2480339	2480448		chr1	6673415	6673836		chr1	12717630	12717843		chr1	32479103	32479633		chr11	43333343	43333637		chr5	134259612	134260523
chr1	1935176	1935322		chr1	2517657	2518363		chr1	6684819	6685212		chr1	12841768	12841936		chr1	32538355	32538791		chr11	45847999	45848504		chr5	134260883	134261398
chr1	2063759	2063896		chr1	2528980	2529272		chr1	6685313	6685481		chr1	14075700	14076043		chr1	32599056	32599396		chr11	48082844	48083138		chr5	134262517	134263041
chr1	2064516	2065277		chr1	2542583	2542692		chr1	6706823	6706956		chr1	14660981	14661146		chr1	32644992	32645518		chr11	48854786	48855080		chr5	134263190	134263726
chr1	2105864	2106026		chr1	2574630	2574951		chr1	6761690	6762159		chr1	14748691	14748881		chr1	32860082	32860423		chr11	51579317	51579879		chr5	134469829	134470125
chr1	2107317	2107724		chr1	2585353	2585682		chr1	6803776	6803932		chr1	14763602	14763796		chr1	33160610	33161012		chr11	51586806	51587153		chr5	173559532	173559828
chr1	2111815	2112134		chr1	2609066	2609175		chr1	6844556	6844785		chr1	14769818	14770186		chr1	33282830	33283180		chr11	51588846	51589202		chr5	174541746	174542042
chr1	2120913	2121455		chr1	2629156	2629300		chr1	6845115	6845531		chr1	15104177	15104500		chr1	33502227	33502754		chr11	51590880	51591208		chr6	3118558	3118854
chr1	2126282	2126667		chr1	3087746	3087876		chr1	7022491	7022643		chr1	15255998	15256182		chr1	33862124	33862442		chr11	59448797	59449118		chr6	5003984	5004280
chr1	2130654	2131123		chr1	3229632	3229938		chr1	7022767	7023258		chr1	15296731	15296940		chr1	33896658	33896951		chr11	59578275	59578569		chr6	7389821	7390359
chr1	2136076	2136524		chr1	3236584	3236819		chr1	7072499	7072754		chr1	15544960	15545244		chr1	34098590	34098883		chr11	61197269	61197563		chr6	10747790	10748086
chr1	2136637	2137000		chr1	3369813	3369938		chr1	7177703	7177842		chr1	15736005	15736354		chr1	35318257	35318550		chr11	62538730	62539024		chr6	58778302	58778900
chr1	2143955	2144477		chr1	3400542	3400782		chr1	7621588	7621721		chr1	15851122	15851339		chr1	35497399	35497716		chr11	62608907	62609277		chr6	62283825	62284361
chr1	2159056	2159447		chr1	3407899	3408012		chr1	7682019	7682160		chr1	15853005	15853332		chr1	35734009	35734428		chr11	64037438	64037732		chr6	106258399	106258695
chr1	2187440	2187753		chr1	3447886	3448195		chr1	7764666	7764881		chr1	15870029	15870548		chr1	35965450	35965779		chr11	64546127	64546440		chr6	119558356	119558669
chr1	2221919	2222016		chr1	3481987	3482160		chr1	7831040	7831173		chr1	15943690	15944185		chr1	36022762	36023336		chr11	65479633	65479927		chr6	120583222	120583737
chr1	2222165	2222414		chr1	3507056	3507261		chr1	7831360	7831525		chr1	16121934	16122101		chr1	36396065	36396418		chr11	66725749	66726232		chr6	133593813	133594319
chr1	2246696	2246807		chr1	3535501	3535797		chr1	7843926	7844294		chr1	16142175	16142337		chr1	36689505	36690359		chr11	73471852	73472246		chr6	144537576	144537872
chr1	2313237	2313492		chr1	3541281	3541647		chr1	7891691	7891855		chr1	16174126	16174297		chr1	36851284	36851692		chr11	73587718	73588021		chr6	157041162	157041458
chr1	2322912	2323357		chr1	3542168	3542530		chr1	7962936	7963103		chr1	16490777	16490968		chr1	37169367	37169660		chr11	74303398	74303692		chr7	21466769	21467123
chr1	2343696	2344851		chr1	3566527	3566810		chr1	8014084	8014368		chr1	16533036	16533713		chr1	37945360	37945653		chr11	77597301	77597816		chr7	33168924	33169220
chr1	2371854	2371973		chr1	3585486	3585656		chr1	8021216	8021939		chr1	16543745	16544140		chr1	38061351	38061780		chr11	85194811	85195421		chr7	45291366	45291892
chr1	2398794	2398891		chr1	3612372	3612526		chr1	8064821	8065168		chr1	16563577	16563901		chr1	38077116	38077641		chr11	105893023	105893433		chr7	61968677	61969719
chr1	2457562	2458178		chr1	3634638	3634769		chr1	8086289	8086600		chr1	16592967	16593251		chr1	38157729	38158066		chr11	108804274	108804568		chr7	61970242	61970581
chr1	2477438	2477608		chr1	3641035	3641218		chr1	8137397	8137970		chr1	16678764	16679261		chr1	38325087	38325798		chr11	113644536	113644840		chr7	68527152	68527449
chr1	2477720	2477895		chr1	3644005	3644127		chr1	8257734	8258226		chr1	16693548	16693942		chr1	38388402	38388837		chr11	114271054	114271348		chr7	75544460	75544756
chr1	2478366	2478598		chr1	3663678	3664063		chr1	8469245	8469431		chr1	16694019	16694188		chr1	39281468	39281893		chr11	122874089	122874609		chr7	99291116	99291412
chr1	2480323	2480438		chr1	3673057	3673166		chr1	8499074	8499318		chr1	16766930	16767319		chr1	39325323	39325825		chr12	20704176	20704708		chr7	100209760	100210057
chr1	2517019	2517148		chr1	3688980	3689312		chr1	8585917	8586283		chr1	16833309	16833586		chr1	39338857	39339150		chr12	32988509	32988803		chr7	134671321	134671617
chr1	2517640	2518346		chr1	3691593	3691791		chr1	8602176	8602471		chr1	16840146	16840745		chr1	39633564	39633986		chr12	34372608	34372906		chr7	141437883	141438179
chr1	2528975	2529208		chr1	3691963	3692444		chr1	8620822	8620955		chr1	16840994	16841174		chr1	39864243	39864671		chr12	38543794	38544099		chr7	145694207	145694737
chr1	2542561	2542831		chr1	3710175	3710508		chr1	8686523	8686853		chr1	16866894	16867349		chr1	39874245	39874583		chr12	41757225	41757751		chr7	148725670	148726075
chr1	2574642	2574960		chr1	3712871	3713417		chr1	8763232	8763705		chr1	16872111	16872536		chr1	40177218	40177682		chr12	48551228	48551522		chr7	150924314	150924660
chr1	2583689	2583787		chr1	3773200	3774209		chr1	8824056	8824254		chr1	16928016	16928185		chr1	40723403	40724148		chr12	49245658	49245952		chr8	12051700	12051996
chr1	2585340	2585450		chr1	3786467	3786700		chr1	8849428	8849666		chr1	16939864	16940412		chr1	41157203	41157496		chr12	50262984	50263278		chr8	43092679	43093192
chr1	2585540	2585682		chr1	3816653	3816826		chr1	8877696	8877969		chr1	16947563	16947884		chr1	41327982	41328406		chr12	50505635	50505929		chr8	43094570	43095254
chr1	2609078	2609206		chr1	3816919	3817704		chr1	8882904	8883037		chr1	16951496	16951694		chr1	41445363	41445690		chr12	54121212	54121560		chr8	43822208	43822527
chr1	2629126	2629291		chr1	3817840	3818102		chr1	8908965	8909249		chr1	16970617	16970816		chr1	41469261	41469750		chr12	54700913	54701207		chr8	70602137	70602718
chr1	2805127	2805224		chr1	3827486	3827651		chr1	8918298	8918483		chr1	16971070	16971548		chr1	43123991	43124361		chr12	56367465	56367826		chr8	82754437	82754799
chr1	3087758	3087878		chr1	4067189	4067341		chr1	8919494	8919792		chr1	16992886	16993316		chr1	43232788	43233206		chr12	56753815	56754200		chr8	99956606	99956902
chr1	3229623	3229936		chr1	4363131	4363373		chr1	8938030	8938232		chr1	16993477	16993881		chr1	43312050	43312380		chr12	57039789	57040145		chr9	42818886	42819182
chr1	3236594	3236773		chr1	4637067	4637176		chr1	8940237	8940440		chr1	17001349	17001945		chr1	43389800	43390312		chr12	57472489	57472783		chr9	66970912	66971619
chr1	3265874	3265971		chr1	5574749	5574954		chr1	9065263	9065398		chr1	17004535	17004746		chr1	43637733	43638230		chr12	66696093	66696387		chr9	67320531	67321073
chr1	3266393	3266490		chr1	5732580	5732905		chr1	9135210	9135350		chr1	17014027	17014233		chr1	43795859	43796281		chr12	76425214	76425508		chr9	67791354	67791771
chr1	3369808	3369999		chr1	5805990	5806099		chr1	9170910	9171043		chr1	17058809	17059381		chr1	43855248	43855802		chr12	77157801	77158095		chr9	69065231	69065537
chr1	3370775	3371021		chr1	5945810	5946217		chr1	9202444	9202577		chr1	17066602	17067580		chr1	43870969	43871262		chr12	88535792	88536180		chr9	69710797	69711321
chr1	3400465	3400770		chr1	5953328	5953458		chr1	9223978	9224285		chr1	17188450	17188843		chr1	43988541	43988878		chr12	99038659	99038966		chr9	72653113	72653409
chr1	3407903	3408008		chr1	5953714	5953896		chr1	9294369	9294755		chr1	17193556	17194109		chr1	44115624	44115974		chr12	102513987	102514420		chr9	79186514	79187058
chr1	3447882	3448196		chr1	5977585	5978054		chr1	9294850	9295006		chr1	17222234	17223141		chr1	44412105	44412837		chr12	120315134	120315428		chr9	108280181	108280477
chr1	3481987	3482160		chr1	6009505	6009746		chr1	9488964	9489220		chr1	17231310	17231667		chr1	44435283	44435685		chr12	122710419	122710793		chr9	134000788	134001084
chr1	3507070	3507234		chr1	6040622	6040773		chr1	9551209	9551342		chr1	17231768	17232094		chr1	44951284	44951686		chr12	123011258	123011552		chr9	137029862	137030160
chr1	3535477	3535813		chr1	6042993	6043184		chr1	9589308	9589475		chr1	17240338	17240752		chr1	45097403	45097980		chr12	127650282	127651169		chrX	77359392	77359688
chr1	3541176	3541709		chr1	6052060	6052875		chr1	9599140	9599651		chr1	17278174	17278430		chr1	45139789	45140299		chr12	132061496	132061790		chrX	108297173	108298023
chr1	3542134	3542492		chr1	6067567	6067764		chr1	9599829	9600072		chr1	17338418	17338583		chr1	45186968	45187540		chr13	91999548	92000097		chrX	109202627	109202923
chr1	3566522	3566813		chr1	6134631	6134795		chr1	9621623	9621756		chr1	17380347	17380795		chr1	45196275	45196758		chr13	103416114	103416408		chrX	125606958	125607254
chr1	3585504	3585656		chr1	6187723	6188054		chr1	9648516	9648795		chr1	17563679	17563876		chr1	45205124	45205717		chr13	110076282	110076909		chrY	4212589	4213122
chr1	3612271	3612545		chr1	6201709	6201874		chr1	9653567	9653714		chr1	19133777	19133939		chr1	45265387	45266210		chr13	114103542	114103888		chrY	8979508	8979805
chr1	3634672	3634830		chr1	6208610	6209023		chr1	9687012	9687218		chr1	19229367	19229566		chr1	45285119	45285713		chr14	19012550	19012844		chrY	10036309	10036813
chr1	3641090	3641187		chr1	6231632	6231786		chr1	9749229	9749535		chr1	19283188	19283464		chr1	45452210	45452617		chr14	19019067	19019361		chrY	10037583	10038082
chr1	3644005	3644124		chr1	6243629	6243751		chr1	9777616	9778115		chr1	19329942	19330104		chr1	45732089	45732421		chr14	20811382	20811736		chrY	13467851	13468372
chr1	3662809	3662933		chr1	6253538	6253687		chr1	9779196	9779474		chr1	19408102	19408264		chr1	45769260	45769700		chr14	21852268	21852562		chrY	13481829	13482328
chr1	3663633	3664073		chr1	6259574	6259849		chr1	9785156	9785289		chr1	19506535	19506770		chr1	45805565	45806055		chr14	24911737	24912031		chrY	13842469	13842765
chr1	3676480	3676600		chr1	6266074	6266436		chr1	9813249	9813416		chr1	19536846	19537017		chr1	45965692	45966140		chr14	32953845	32954553
chr1	3688978	3689312		chr1	6295884	6296390		chr1	9887741	9887893		chr1	19578080	19578267		chr1	46016377	46016761		chr14	36295491	36295785
chr1	3691550	3691857		chr1	6306830	6307017		chr1	9927616	9927749		chr1	19795928	19796119		chr1	46048863	46049391		chr14	51422473	51422767
chr1	3691965	3692449		chr1	6320075	6320284		chr1	9935047	9935195		chr1	19811992	19812426		chr1	46215949	46216670		chr14	78227314	78227608
chr1	3710191	3710508		chr1	6403529	6403738		chr1	9953280	9953419		chr1	19835349	19835709		chr1	46269036	46269381		chr14	88237405	88237907
chr1	3712871	3713417		chr1	6419751	6420044		chr1	9970187	9971260		chr1	19923245	19923430		chr1	46598197	46599005		chr14	90341395	90341689
chr1	3718184	3718283		chr1	6423196	6423339		chr1	9980764	9980897		chr1	19977680	19977855		chr1	46622155	46622664		chr15	28834206	28834580
chr1	3721258	3721448		chr1	6453318	6454196		chr1	10002540	10002673		chr1	19986285	19986558		chr1	46663878	46664352		chr15	41099466	41099895
chr1	3721771	3722019		chr1	6464803	6464969		chr1	10003276	10003678		chr1	20042099	20042349		chr1	46713090	46713390		chr15	44084239	44084633
chr1	3727994	3728091		chr1	6474512	6474659		chr1	10011061	10011306		chr1	20137821	20137993		chr1	46806138	46806540		chr15	56543817	56544111
chr1	3773200	3774214		chr1	6483645	6483959		chr1	10092579	10093415		chr1	20204817	20204979		chr1	46835870	46836166		chr15	64386128	64386461
chr1	3786467	3786716		chr1	6500451	6500599		chr1	10134524	10134687		chr1	20208731	20209082		chr1	46908108	46908761		chr15	65597025	65597414
chr1	3816329	3816458		chr1	6535622	6535787		chr1	10270224	10270682		chr1	20688491	20688653		chr1	46988003	46988340		chr15	85174506	85174894
chr1	3816647	3816831		chr1	6546647	6546783		chr1	10399913	10400108		chr1	20834430	20834621		chr1	47069648	47069941		chr15	89787345	89787642
chr1	3816921	3817704		chr1	6577700	6577967		chr1	10458660	10459401		chr1	20960288	20960450		chr1	47779731	47780255		chr15	89878150	89878444
chr1	3817842	3818090		chr1	6580398	6580594		chr1	10475388	10475697		chr1	20987811	20988287		chr1	47799317	47799708		chr15	102192540	102192834
chr1	3823885	3824029		chr1	6583815	6583938		chr1	10490332	10490481		chr1	21044576	21044738		chr1	47903319	47903640		chr16	686129	686423
chr1	3827499	3827618		chr1	6614369	6614864		chr1	10490588	10491020		chr1	21059648	21059810		chr1	48937809	48938102		chr16	1728166	1728460
chr1	4067184	4067341		chr1	6639816	6640177		chr1	10519280	10519421		chr1	21112912	21113300		chr1	51339227	51339526		chr16	1832619	1832913
chr1	4067591	4067781		chr1	6641035	6641158		chr1	10532476	10532845		chr1	21348840	21349162		chr1	51425709	51426113		chr16	4357616	4357910
chr1	4221964	4222061		chr1	6661146	6661422		chr1	10534879	10535108		chr1	21417763	21417925		chr1	51434093	51434401		chr16	5147927	5148294
chr1	4363143	4363373		chr1	6662718	6663251		chr1	10554846	10554979		chr1	21596207	21596390		chr1	51701855	51702148		chr16	14580792	14581086
chr1	4637067	4637164		chr1	6663635	6663753		chr1	10567546	10567763		chr1	21671979	21672304		chr1	51750112	51750579		chr16	18495892	18496202
chr1	4712762	4712973		chr1	6673067	6673843		chr1	10571000	10571253		chr1	21780489	21780658		chr1	51895657	51896039		chr16	22308485	22308779
chr1	5569979	5570189		chr1	6684824	6685246		chr1	10616512	10616721		chr1	21781414	21781609		chr1	52082666	52083274		chr16	28961953	28962247
chr1	5574741	5574947		chr1	6685325	6685683		chr1	10739744	10739933		chr1	21934256	21934637		chr1	52195371	52195700		chr16	29276666	29276960
chr1	5732134	5732231		chr1	6706823	6706932		chr1	10754798	10754994		chr1	21965150	21965484		chr1	52316079	52316470		chr16	29874690	29874984
chr1	5732561	5732906		chr1	6761020	6761182		chr1	10927130	10927271		chr1	21974473	21974697		chr1	52521874	52522236		chr16	29955178	29955472
chr1	5805916	5806117		chr1	6761683	6762135		chr1	11072251	11072562		chr1	22002611	22002942		chr1	52796029	52796395		chr16	30382142	30382527
chr1	5907454	5907576		chr1	6803958	6804188		chr1	11072671	11072804		chr1	22013728	22013961		chr1	52831631	52831998		chr16	30418770	30419064
chr1	5945778	5946227		chr1	6844543	6845510		chr1	11097746	11097932		chr1	22076448	22076621		chr1	52869336	52869629		chr16	31470796	31471115
chr1	5953336	5953448		chr1	7022448	7023258		chr1	11120082	11120526		chr1	22094763	22095083		chr1	53308332	53308625		chr16	33887452	33887826
chr1	5953725	5953973		chr1	7177708	7177909		chr1	11159367	11159999		chr1	22109560	22109748		chr1	53480531	53480856		chr16	33956902	33957384
chr1	5977719	5978058		chr1	7621540	7621691		chr1	11322429	11322971		chr1	22110100	22110286		chr1	53686032	53686565		chr16	33962848	33964293
chr1	6009499	6009762		chr1	7646306	7646604		chr1	11332706	11332839		chr1	22118103	22118440		chr1	53791764	53792212		chr16	35239413	35239851
chr1	6021949	6022062		chr1	7681988	7682195		chr1	11333205	11333483		chr1	22233314	22233506		chr1	54303880	54304414		chr16	47538681	47538992
chr1	6040607	6040767		chr1	7689671	7689857		chr1	11333647	11333780		chr1	22301296	22301458		chr1	54518923	54519358		chr16	53737734	53738213
chr1	6043002	6043195		chr1	7707432	7707541		chr1	11397611	11397744		chr1	22345573	22345933		chr1	54665645	54666162		chr16	70285630	70285925
chr1	6052058	6052991		chr1	7727607	7727793		chr1	11538918	11539217		chr1	22352422	22352679		chr1	54739478	54739834		chr16	72698888	72699182
chr1	6067554	6067751		chr1	7764625	7764948		chr1	11702500	11702705		chr1	22366306	22366689		chr1	54930210	54930705		chr16	75019067	75019361
chr1	6094584	6094782		chr1	7831047	7831626		chr1	11709046	11709179		chr1	22448083	22448264		chr1	54953743	54954199		chr16	75182275	75182569
chr1	6113061	6113198		chr1	7843910	7844362		chr1	11710487	11710620		chr1	22778375	22778784		chr1	55181188	55181519		chr16	81130093	81130443
chr1	6187735	6188121		chr1	7887360	7887503		chr1	11724097	11724383		chr1	23030972	23031179		chr1	55230014	55230502		chr16	81348297	81348662
chr1	6201764	6201894		chr1	7887613	7887723		chr1	11731549	11731832		chr1	23345722	23346049		chr1	59165450	59165818		chr16	84047760	84048054
chr1	6208561	6209011		chr1	7891616	7891831		chr1	11741086	11741631		chr1	23425347	23425509		chr1	59249635	59250035		chr16	84538199	84538539
chr1	6231684	6231782		chr1	7925323	7925538		chr1	11795949	11796142		chr1	23495117	23495279		chr1	59281972	59282405		chr16	84986324	84986686
chr1	6243588	6243871		chr1	7962890	7963076		chr1	11809353	11809528		chr1	23670635	23671359		chr1	61736877	61737225		chr16	85089128	85089422
chr1	6253550	6253684		chr1	8000974	8001100		chr1	11857945	11858104		chr1	23694642	23694945		chr1	62190789	62191116		chr16	85392843	85393137
chr1	6259584	6259866		chr1	8002415	8002564		chr1	11858577	11858793		chr1	23805530	23805766		chr1	62901936	62902491		chr16	85415594	85415939
chr1	6265067	6265474		chr1	8014023	8014375		chr1	11863476	11863848		chr1	23810835	23811172		chr1	63989042	63989522		chr16	85568994	85569593
chr1	6266071	6266427		chr1	8021216	8021947		chr1	11865735	11866451		chr1	23866314	23866651		chr1	65329675	65330120		chr16	90014837	90015131
chr1	6269414	6269522		chr1	8035415	8035562		chr1	11902214	11902733		chr1	23885909	23886179		chr1	65743444	65743737		chr17	17875597	17875990
chr1	6295896	6296412		chr1	8042395	8042582		chr1	11942970	11943352		chr1	24018162	24018358		chr1	65758743	65759189		chr17	22020468	22021010
chr1	6306842	6307066		chr1	8064811	8065474		chr1	11953979	11954231		chr1	24104592	24104934		chr1	65878291	65878595		chr17	27884262	27884556
chr1	6320143	6320281		chr1	8075140	8075306		chr1	11968310	11969124		chr1	24127299	24127530		chr1	66153494	66153889		chr17	30263927	30264231
chr1	6373554	6373716		chr1	8086211	8086689		chr1	11969687	11969918		chr1	24151709	24152059		chr1	67390296	67390589		chr17	31149280	31150068
chr1	6377047	6377342		chr1	8137429	8137598		chr1	11986452	11986726		chr1	24285558	24286320		chr1	67944857	67945150		chr17	31808767	31809061
chr1	6403520	6403740		chr1	8137738	8137970		chr1	11994474	11995129		chr1	24306741	24306990		chr1	68150624	68151020		chr17	33477897	33478563
chr1	6419751	6420049		chr1	8182420	8182958		chr1	12015289	12015560		chr1	24439165	24439346		chr1	68166423	68166957		chr17	39949248	39949542
chr1	6423207	6423363		chr1	8257768	8258240		chr1	12039956	12040712		chr1	24476997	24477159		chr1	68199642	68199935		chr17	42084171	42084500
chr1	6438264	6438401		chr1	8292446	8292555		chr1	12043618	12043820		chr1	24648672	24649019		chr1	70820466	70820766		chr17	43128717	43129011
chr1	6453294	6454197		chr1	8309988	8310190		chr1	12079279	12079622		chr1	24745810	24746100		chr1	71546760	71547053		chr17	46048183	46048533
chr1	6464796	6464963		chr1	8374321	8374611		chr1	12100634	12100904		chr1	24829019	24829420		chr1	76189989	76190356		chr17	47492253	47492547
chr1	6474509	6474644		chr1	8409183	8409292		chr1	12112127	12112358		chr1	24969176	24969769		chr1	78580225	78580518		chr17	48619484	48619778
chr1	6483638	6483947		chr1	8448996	8449287		chr1	12135759	12135986		chr1	25071483	25071900		chr1	84543496	84543879		chr17	51183447	51183973
chr1	6489863	6490048		chr1	8456914	8457280		chr1	12221839	12222223		chr1	25174544	25174731		chr1	84971989	84972341		chr17	53828054	53828348
chr1	6500401	6500582		chr1	8469097	8469659		chr1	12235237	12235521		chr1	25236089	25236257		chr1	85040055	85040348		chr17	57184151	57184496
chr1	6535685	6535809		chr1	8482933	8483059		chr1	12278613	12279072		chr1	25566335	25566677		chr1	85086479	85086772		chr17	57367759	57368092
chr1	6546635	6546774		chr1	8487730	8487842		chr1	12289850	12290117		chr1	25573972	25574394		chr1	85410551	85410844		chr17	79031031	79031353
chr1	6550065	6550168		chr1	8499072	8499420		chr1	12508808	12509413		chr1	25606132	25606474		chr1	85742057	85742417		chr17	79212852	79213190
chr1	6550651	6550782		chr1	8580595	8580793		chr1	12538127	12538624		chr1	25649371	25649701		chr1	86174098	86174395		chr17	79818503	79818797
chr1	6577699	6577993		chr1	8585857	8586294		chr1	12555841	12556008		chr1	25682457	25682713		chr1	87170173	87170484		chr17	79980700	79981025
chr1	6580378	6580598		chr1	8602139	8602491		chr1	12556434	12556804		chr1	25739869	25740229		chr1	87230829	87231220		chr18	107970	108749
chr1	6583795	6583940		chr1	8671874	8671983		chr1	12570888	12571117		chr1	25747297	25747508		chr1	89458553	89458891		chr18	108870	109544
chr1	6614366	6614852		chr1	8686459	8686893		chr1	12588706	12588923		chr1	25876179	25876819		chr1	89989565	89989858		chr18	2842284	2842585
chr1	6639798	6640270		chr1	8721891	8722045		chr1	12664318	12664674		chr1	25943022	25943184		chr1	90098187	90098494		chr18	11947436	11947749
chr1	6641047	6641151		chr1	8724179	8724288		chr1	12717505	12717943		chr1	26021623	26021822		chr1	90361813	90362197		chr18	18512840	18513134
chr1	6661090	6661411		chr1	8761480	8761590		chr1	12841760	12841909		chr1	26034568	26034929		chr1	90460275	90460728		chr18	18518736	18520523
chr1	6662677	6663342		chr1	8763272	8763708		chr1	12870979	12871192		chr1	26146296	26146521		chr1	91487434	91487727		chr18	19180518	19180812
chr1	6663647	6663830		chr1	8772634	8772743		chr1	13681016	13681188		chr1	26260047	26260291		chr1	91852597	91853351		chr18	19284562	19284856
chr1	6664132	6664229		chr1	8772878	8772989		chr1	14075766	14076065		chr1	26324587	26324889		chr1	92171833	92172215		chr18	21032990	21033357
chr1	6673057	6673836		chr1	8786723	8786832		chr1	14076219	14076425		chr1	26361807	26362109		chr1	92198030	92198416		chr18	45379417	45379951
chr1	6684812	6685916		chr1	8824056	8824264		chr1	14135254	14135423		chr1	26396902	26397336		chr1	92351591	92351884		chr18	50318929	50319223
chr1	6706662	6706920		chr1	8849381	8849903		chr1	14660970	14661186		chr1	26437408	26437573		chr1	92764489	92764906		chr18	77772767	77773276
chr1	6761020	6761182		chr1	8877402	8877511		chr1	14661327	14661489		chr1	26438378	26438579		chr1	93010174	93010519		chr19	1082369	1082663
chr1	6761610	6762123		chr1	8877696	8878265		chr1	14672734	14672904		chr1	26452877	26453275		chr1	93270316	93270676		chr19	1812387	1812835
chr1	6803779	6804208		chr1	8882870	8883021		chr1	14748653	14748964		chr1	26496418	26496733		chr1	94032896	94033487		chr19	1905380	1905687
chr1	6818382	6818481		chr1	8908962	8909327		chr1	14762037	14762251		chr1	26527569	26528010		chr1	94312882	94313175		chr19	2096638	2097165
chr1	6844546	6845517		chr1	8918231	8918525		chr1	14763448	14763835		chr1	26560240	26560514		chr1	94374797	94375208		chr19	3434982	3435538
chr1	6928245	6928342		chr1	8919585	8919774		chr1	14769790	14770251		chr1	26633078	26633299		chr1	95320082	95320375		chr19	4145705	4145999
chr1	6971414	6971608		chr1	8933799	8933908		chr1	15066023	15066198		chr1	26648177	26648339		chr1	100715201	100715650		chr19	4471885	4472326
chr1	6998950	6999047		chr1	8937998	8938222		chr1	15104102	15104473		chr1	26663093	26663278		chr1	100817676	100818088		chr19	4968714	4969019
chr1	7022438	7023478		chr1	8938798	8939042		chr1	15208584	15208759		chr1	26690398	26690560		chr1	101251234	101251617		chr19	5720070	5720552
chr1	7072646	7072754		chr1	8940237	8940438		chr1	15256082	15256246		chr1	26704687	26705197		chr1	101281693	101282000		chr19	5904508	5904802
chr1	7102915	7103012		chr1	8978222	8978338		chr1	15296660	15296895		chr1	26722959	26723121		chr1	101491153	101491446		chr19	6753456	6753892
chr1	7177703	7177874		chr1	9023091	9023200		chr1	15364742	15364888		chr1	26758614	26758897		chr1	101593925	101594268		chr19	12662352	12662646
chr1	7278392	7278555		chr1	9065265	9065438		chr1	15426960	15427093		chr1	26798589	26798751		chr1	108113050	108113784		chr19	16222350	16222644
chr1	7296280	7296381		chr1	9135054	9135326		chr1	15455096	15455240		chr1	26827312	26827756		chr1	108963889	108964293		chr19	17377693	17378235
chr1	7621582	7621713		chr1	9189531	9189720		chr1	15479044	15479270		chr1	26868316	26868707		chr1	109288997	109289533		chr19	18303755	18304049
chr1	7646284	7646593		chr1	9202440	9202552		chr1	15544955	15545189		chr1	26946991	26947344		chr1	109373057	109373350		chr19	19335915	19336229
chr1	7669459	7669556		chr1	9224015	9224282		chr1	15587130	15587328		chr1	26947475	26947637		chr1	109419360	109419720		chr19	24183876	24184379
chr1	7682000	7682225		chr1	9256645	9256808		chr1	15649658	15649874		chr1	26963265	26963634		chr1	109505884	109506251		chr19	24184476	24184780
chr1	7689674	7689859		chr1	9294368	9294756		chr1	15650077	15650249		chr1	27018864	27019108		chr1	109618601	109618899		chr19	27731799	27732494
chr1	7707425	7707534		chr1	9294833	9294981		chr1	15672518	15672672		chr1	27021855	27022118		chr1	109913380	109913693		chr19	27738223	27738758
chr1	7727705	7727863		chr1	9299860	9299969		chr1	15685288	15685525		chr1	27024609	27024843		chr1	109968835	109969381		chr19	27889951	27890462
chr1	7764622	7764948		chr1	9310253	9310362		chr1	15736198	15736551		chr1	27050042	27050315		chr1	110026576	110026869		chr19	36066299	36066882
chr1	7831040	7832051		chr1	9352855	9353018		chr1	15742702	15742954		chr1	27070625	27070830		chr1	110198626	110199082		chr19	38397713	38398101
chr1	7843921	7844350		chr1	9360311	9360420		chr1	15790853	15791015		chr1	27098152	27098615		chr1	110438345	110438638		chr19	39340982	39341353
chr1	7887372	7887492		chr1	9488964	9489217		chr1	15827987	15828242		chr1	27110623	27110804		chr1	110527156	110527609		chr19	39390258	39390712
chr1	7887593	7887750		chr1	9555468	9555659		chr1	15841595	15841790		chr1	27113377	27113622		chr1	110546400	110546867		chr19	39421199	39421493
chr1	7891616	7891764		chr1	9589331	9589536		chr1	15850687	15850935		chr1	27191459	27191859		chr1	110880836	110881203		chr19	41256629	41256923
chr1	7962935	7963081		chr1	9599061	9599628		chr1	15851151	15851310		chr1	27216517	27217001		chr1	110881571	110881893		chr19	42580052	42580385
chr1	8000984	8001119		chr1	9648531	9648804		chr1	15851392	15851559		chr1	27226809	27227100		chr1	111506583	111506901		chr19	44079591	44079969
chr1	8002416	8002599		chr1	9653542	9653770		chr1	15852962	15853509		chr1	27247962	27248289		chr1	111682962	111683312		chr19	45245032	45245428
chr1	8014013	8014375		chr1	9675671	9675859		chr1	15869972	15870538		chr1	27339329	27339900		chr1	112050672	112050985		chr19	45393839	45394418
chr1	8021216	8022010		chr1	9687095	9687408		chr1	15943662	15944284		chr1	27391988	27392178		chr1	112203239	112203548		chr19	45681488	45682197
chr1	8035397	8035571		chr1	9717616	9717842		chr1	16029656	16029801		chr1	27400675	27400940		chr1	112298170	112298533		chr19	46119312	46119606
chr1	8042432	8042657		chr1	9749231	9749727		chr1	16067997	16068174		chr1	27472481	27472664		chr1	112938669	112938962		chr19	49496719	49497078
chr1	8064816	8065475		chr1	9762387	9762562		chr1	16118672	16118805		chr1	27560801	27561228		chr1	113257772	113258165		chr19	49866839	49867133
chr1	8075152	8075314		chr1	9777279	9778103		chr1	16121636	16122061		chr1	27648595	27648954		chr1	113446695	113447042		chr19	52692934	52693286
chr1	8086223	8086705		chr1	9779208	9779460		chr1	16126901	16127100		chr1	27693327	27693607		chr1	113498686	113499060		chr19	55850846	55851140
chr1	8122288	8122385		chr1	9785191	9785344		chr1	16142216	16142349		chr1	27709638	27709810		chr1	113615461	113616113		chr19	55987851	55988145
chr1	8137432	8137603		chr1	9834851	9835009		chr1	16160984	16161117		chr1	27718921	27719088		chr1	113684273	113684611		chr2	740341	740811
chr1	8137740	8137976		chr1	9853720	9853829		chr1	16161194	16161480		chr1	27763287	27763449		chr1	113760480	113760773		chr2	10260454	10260748
chr1	8182419	8182977		chr1	9883900	9884071		chr1	16162266	16162572		chr1	27816745	27817279		chr1	113932828	113933304		chr2	12108158	12108452
chr1	8229922	8230019		chr1	9884148	9884323		chr1	16175787	16175952		chr1	27851990	27852168		chr1	114301837	114302303		chr2	18354555	18354849
chr1	8257834	8258230		chr1	9887799	9887979		chr1	16212814	16213116		chr1	27852248	27852474		chr1	114354734	114355276		chr2	33141306	33141757
chr1	8309994	8310187		chr1	9927550	9927761		chr1	16213213	16213346		chr1	27868913	27869464		chr1	114447262	114447963		chr2	38829939	38830233
chr1	8374321	8374609		chr1	9935035	9935269		chr1	16276107	16276388		chr1	27894988	27895208		chr1	114889042	114889340		chr2	46543630	46543924
chr1	8409183	8409284		chr1	9946267	9946376		chr1	16279140	16279569		chr1	27998688	27998976		chr1	114922637	114922957		chr2	49456674	49456972
chr1	8448996	8449493		chr1	9953276	9953561		chr1	16302011	16302187		chr1	28051988	28052656		chr1	115124035	115124490		chr2	63815751	63816051
chr1	8456907	8457280		chr1	9970211	9971271		chr1	16302421	16302673		chr1	28099592	28099914		chr1	115259368	115259661		chr2	66046327	66046664
chr1	8469109	8469749		chr1	9989480	9989695		chr1	16359378	16359591		chr1	28157080	28157384		chr1	115299938	115300408		chr2	70913952	70914246
chr1	8482764	8483029		chr1	10002537	10002729		chr1	16375130	16375283		chr1	28240901	28241492		chr1	115323124	115323623		chr2	73251942	73252236
chr1	8483719	8483934		chr1	10003058	10003717		chr1	16382571	16382845		chr1	28392496	28392658		chr1	116694872	116695171		chr2	74881083	74881377
chr1	8487713	8487843		chr1	10010428	10010633		chr1	16402634	16402767		chr1	28414336	28414509		chr1	117046898	117047507		chr2	88124193	88124722
chr1	8499065	8499431		chr1	10011100	10011218		chr1	16467519	16467652		chr1	28415163	28415407		chr1	117300835	117301177		chr2	92269449	92269768
chr1	8578271	8578526		chr1	10092603	10093228		chr1	16472789	16472983		chr1	28431755	28431950		chr1	117572465	117572758		chr2	92275684	92276183
chr1	8580595	8580789		chr1	10093306	10093415		chr1	16490746	16490965		chr1	28439504	28439832		chr1	117602557	117602868		chr2	92284107	92284563
chr1	8585931	8586302		chr1	10106125	10106244		chr1	16533037	16533757		chr1	28573702	28573958		chr1	117664380	117664859		chr2	92290631	92291355
chr1	8602139	8602516		chr1	10134500	10134777		chr1	16542704	16542926		chr1	28585794	28586109		chr1	118187544	118187837		chr2	98206364	98206784
chr1	8620792	8620955		chr1	10270190	10270664		chr1	16543772	16544172		chr1	28593547	28593714		chr1	118472032	118472533		chr2	112812105	112812527
chr1	8671869	8672071		chr1	10271912	10272175		chr1	16563508	16563872		chr1	28655901	28656063		chr1	119682964	119683555		chr2	113341856	113342150
chr1	8686459	8686893		chr1	10399805	10400108		chr1	16571036	16571189		chr1	28678089	28678673		chr1	120543754	120544282		chr2	113522163	113522512
chr1	8721896	8722033		chr1	10437602	10437736		chr1	16592946	16593351		chr1	28695995	28696357		chr1	120809576	120809896		chr2	114647172	114647510
chr1	8724191	8724333		chr1	10448256	10448377		chr1	16678793	16679293		chr1	28721728	28721890		chr1	120838422	120838922		chr2	122756998	122757292
chr1	8739423	8739608		chr1	10458679	10459380		chr1	16693486	16694238		chr1	28739263	28739516		chr1	120930255	120930763		chr2	128643723	128644046
chr1	8761474	8761592		chr1	10475207	10475698		chr1	16766983	16767226		chr1	28827443	28827780		chr1	121478426	121478947		chr2	131862832	131863126
chr1	8763273	8763748		chr1	10490298	10491039		chr1	16770501	16770669		chr1	28851677	28851849		chr1	121483850	121485622		chr2	133011714	133013129
chr1	8767183	8767280		chr1	10519271	10519482		chr1	16825602	16825954		chr1	28879198	28879685		chr1	142618725	142619138		chr2	133015050	133015494
chr1	8772612	8773020		chr1	10532357	10532898		chr1	16833221	16833595		chr1	28908280	28908611		chr1	142890509	142891317		chr2	133028203	133028620
chr1	8781858	8782020		chr1	10534887	10535161		chr1	16839978	16840716		chr1	28916536	28916961		chr1	143280290	143280655		chr2	133036654	133036961
chr1	8786658	8786843		chr1	10535335	10535484		chr1	16840897	16841145		chr1	28969568	28969890		chr1	143290742	143291035		chr2	133037940	133038250
chr1	8824020	8824282		chr1	10554846	10554972		chr1	16845795	16846086		chr1	28975168	28975744		chr1	143467387	143468053		chr2	133038788	133039315
chr1	8849391	8849797		chr1	10567549	10567757		chr1	16866914	16867432		chr1	28995085	28995248		chr1	143913081	143913875		chr2	145090024	145090318
chr1	8877680	8878275		chr1	10571050	10571429		chr1	16872076	16872526		chr1	29063132	29063390		chr1	143942249	143942685		chr2	149639077	149639635
chr1	8882803	8883026		chr1	10616305	10616709		chr1	16918304	16918539		chr1	29186907	29187069		chr1	144533636	144534509		chr2	150443970	150444264
chr1	8908962	8909314		chr1	10706523	10706660		chr1	16927996	16928285		chr1	29208779	29208953		chr1	144593426	144593892		chr2	153031998	153032318
chr1	8918231	8918704		chr1	10739741	10739946		chr1	16928854	16929106		chr1	29240781	29241340		chr1	144603630	144604009		chr2	159440718	159441013
chr1	8919523	8919773		chr1	10754616	10754890		chr1	16939193	16939334		chr1	29253276	29253693		chr1	145009536	145009913		chr2	169708280	169708680
chr1	8933780	8933910		chr1	10896010	10896237		chr1	16939827	16940410		chr1	29359500	29359786		chr1	145208939	145209411		chr2	170550962	170551256
chr1	8937988	8938229		chr1	10927094	10927513		chr1	16947574	16947913		chr1	29483258	29483944		chr1	145277092	145277701		chr2	173057329	173057623
chr1	8938635	8939265		chr1	11000239	11000348		chr1	16951495	16951658		chr1	29508510	29508805		chr1	145382474	145382853		chr2	178076962	178077256
chr1	8940237	8940428		chr1	11021183	11021333		chr1	16970622	16971805		chr1	29529334	29529532		chr1	145438191	145438536		chr2	191402483	191403001
chr1	8960046	8960203		chr1	11054725	11054873		chr1	16992844	16993903		chr1	29557314	29557666		chr1	145470263	145470581		chr2	219197831	219198165
chr1	8978234	8978396		chr1	11071849	11072019		chr1	17001354	17001948		chr1	29575788	29575993		chr1	145507538	145507853		chr2	220144119	220144491
chr1	9023103	9023223		chr1	11072187	11072889		chr1	17004572	17004785		chr1	29609619	29610167		chr1	145575836	145576129		chr2	230045274	230045804
chr1	9048215	9048313		chr1	11073026	11073179		chr1	17007391	17007528		chr1	29651452	29651614		chr1	145706227	145706520		chr20	19894732	19895026
chr1	9065246	9065478		chr1	11097770	11097928		chr1	17013905	17014172		chr1	29676587	29676767		chr1	145968943	145969270		chr20	26188815	26189482
chr1	9135058	9135356		chr1	11112968	11113209		chr1	17058874	17059387		chr1	30657554	30657769		chr1	146849652	146850075		chr20	26189566	26190467
chr1	9161777	9161875		chr1	11120068	11120551		chr1	17066587	17067618		chr1	30664044	30664417		chr1	147071334	147071843		chr20	29518539	29519006
chr1	9170828	9171023		chr1	11159374	11160097		chr1	17075187	17075417		chr1	31190759	31191279		chr1	147510671	147511046		chr20	29611931	29612232
chr1	9189525	9189720		chr1	11238443	11238655		chr1	17185795	17185928		chr1	31241799	31242321		chr1	148241424	148241986		chr20	30160520	30160832
chr1	9202439	9202551		chr1	11322399	11322986		chr1	17188451	17188841		chr1	31251268	31251677		chr1	148555706	148556164		chr20	31062930	31063322
chr1	9223781	9224308		chr1	11333129	11333792		chr1	17193575	17194084		chr1	31252387	31252599		chr1	149223664	149224200		chr20	32398937	32399238
chr1	9256663	9256796		chr1	11397626	11397800		chr1	17200689	17200852		chr1	31296969	31297530		chr1	149294264	149294688		chr20	33463984	33464376
chr1	9294244	9294754		chr1	11444405	11444523		chr1	17217265	17217398		chr1	31327069	31327231		chr1	149362028	149362416		chr20	55933964	55934258
chr1	9294843	9295318		chr1	11455079	11455348		chr1	17222122	17223128		chr1	31392034	31392231		chr1	149374440	149374868		chr21	9695840	9696361
chr1	9299872	9299969		chr1	11538865	11539179		chr1	17231186	17231673		chr1	31402327	31402553		chr1	149605711	149606019		chr21	9704257	9704610
chr1	9310239	9310350		chr1	11623739	11623891		chr1	17231764	17232073		chr1	31486381	31486690		chr1	149680053	149680346		chr21	9825446	9826506
chr1	9327212	9327392		chr1	11675309	11675422		chr1	17240650	17240832		chr1	31558075	31558237		chr1	149747086	149747418		chr21	9826681	9827686
chr1	9335634	9335731		chr1	11702524	11702720		chr1	17278309	17278442		chr1	31574135	31574297		chr1	149759571	149759927		chr21	9968251	9968788
chr1	9352866	9353018		chr1	11708856	11709176		chr1	17287227	17287436		chr1	31628132	31628479		chr1	150457486	150457779		chr21	10163787	10164103
chr1	9360323	9360431		chr1	11710595	11710712		chr1	17338413	17338643		chr1	31643626	31643997		chr1	150487958	150488315		chr21	10492665	10493184
chr1	9460444	9460541		chr1	11724005	11724557		chr1	17380320	17380939		chr1	31769564	31769986		chr1	150518065	150518425		chr21	15457101	15457634
chr1	9488971	9489211		chr1	11731475	11731942		chr1	17386246	17386408		chr1	31956134	31956449		chr1	150552106	150552530		chr21	35014421	35014715
chr1	9551176	9551364		chr1	11741086	11741652		chr1	17452370	17452598		chr1	32014452	32014866		chr1	150592077	150592515		chr21	38639687	38640305
chr1	9555520	9555647		chr1	11779989	11780098		chr1	17563678	17563812		chr1	32110612	32110878		chr1	150601636	150602397		chr21	38738900	38739194
chr1	9589308	9589524		chr1	11795949	11796241		chr1	17732801	17732960		chr1	32253708	32253936		chr1	150669523	150669949		chr21	40555480	40555774
chr1	9599031	9599616		chr1	11796576	11796685		chr1	17764289	17764422		chr1	32281542	32281704		chr1	150849325	150849623		chr21	44298973	44299420
chr1	9599997	9600211		chr1	11800978	11801092		chr1	17820763	17820923		chr1	32292616	32292999		chr1	151162426	151162750		chr21	45138865	45139273
chr1	9621617	9621778		chr1	11809327	11809567		chr1	18650917	18651050		chr1	32332068	32332276		chr1	151227075	151227410		chr21	45148645	45148939
chr1	9648452	9648854		chr1	11812931	11813148		chr1	18857558	18857731		chr1	32354908	32355252		chr1	151253769	151254170		chr21	45188184	45188520
chr1	9653534	9653758		chr1	11845304	11845466		chr1	18924055	18924188		chr1	32404067	32404298		chr1	151254392	151254713		chr21	45274893	45275197
chr1	9675625	9675877		chr1	11856577	11856731		chr1	18970193	18970326		chr1	32409935	32410205		chr1	151299971	151300311		chr21	47604425	47604816
chr1	9687094	9687434		chr1	11857667	11858132		chr1	19133813	19134028		chr1	32421649	32421859		chr1	151319428	151319774		chr22	18893502	18893836
chr1	9712016	9712127		chr1	11858554	11858808		chr1	19201782	19201981		chr1	32423432	32423688		chr1	151762985	151763323		chr22	19096990	19097367
chr1	9717645	9717846		chr1	11863628	11863840		chr1	19229158	19229606		chr1	32429773	32429985		chr1	151881924	151882399		chr22	19132021	19132397
chr1	9718082	9718341		chr1	11865718	11866471		chr1	19239637	19239779		chr1	32479065	32479318		chr1	152020451	152020870		chr22	19406571	19406876
chr1	9747506	9747607		chr1	11892372	11892481		chr1	19283232	19283539		chr1	32538547	32538889		chr1	153405672	153406158		chr22	19419761	19420142
chr1	9747715	9747812		chr1	11898846	11898957		chr1	19337717	19337850		chr1	32599095	32599468		chr1	153644187	153644610		chr22	19466941	19467292
chr1	9749156	9749737		chr1	11902241	11902731		chr1	19408031	19408164		chr1	32645138	32645603		chr1	154130081	154130549		chr22	19842158	19842526
chr1	9762398	9762560		chr1	11925679	11925788		chr1	19506527	19506671		chr1	32687719	32687882		chr1	154293472	154293765		chr22	20104527	20105035
chr1	9777261	9778111		chr1	11942949	11943359		chr1	19536818	19537064		chr1	32701683	32701975		chr1	154377646	154377956		chr22	20286685	20287140
chr1	9779217	9779463		chr1	11953973	11954231		chr1	19567884	19568069		chr1	32713854	32714049		chr1	154599804	154600097		chr22	20748293	20748757
chr1	9785159	9785342		chr1	11967860	11967991		chr1	19577910	19578292		chr1	32757437	32757822		chr1	154909026	154909319		chr22	20850149	20850518
chr1	9813254	9813512		chr1	11968276	11969138		chr1	19638539	19638687		chr1	32816669	32817414		chr1	154946876	154947318		chr22	20911514	20911968
chr1	9828331	9828428		chr1	11969497	11969925		chr1	19639068	19639432		chr1	32856749	32856911		chr1	155214274	155214790		chr22	21056890	21057255
chr1	9834834	9835027		chr1	11986441	11986717		chr1	19651920	19652371		chr1	32860025	32860425		chr1	155232183	155232503		chr22	21131985	21132423
chr1	9844721	9844818		chr1	11994386	11995144		chr1	19667964	19668192		chr1	32866549	32866740		chr1	155278222	155278783		chr22	21221836	21222223
chr1	9853720	9853817		chr1	12015286	12015556		chr1	19717875	19718081		chr1	32879546	32879847		chr1	155579609	155580281		chr22	21239791	21240315
chr1	9883909	9884323		chr1	12027312	12027444		chr1	19734203	19734477		chr1	32914068	32914240		chr1	155658558	155658851		chr22	21271163	21271721
chr1	9887747	9887967		chr1	12039895	12040728		chr1	19786315	19786507		chr1	32958082	32958244		chr1	155715284	155715735		chr22	21356156	21356514
chr1	9927491	9927764		chr1	12043600	12043855		chr1	19795955	19796143		chr1	32966251	32966611		chr1	155940300	155940663		chr22	21368531	21368902
chr1	9934992	9935257		chr1	12065560	12065828		chr1	19803441	19803626		chr1	33115994	33116187		chr1	156052275	156052568		chr22	21822435	21822760
chr1	9953222	9953582		chr1	12074324	12074433		chr1	19812022	19812428		chr1	33116635	33116997		chr1	156084291	156084596		chr22	21910409	21910728
chr1	9970180	9971006		chr1	12074973	12075164		chr1	19835402	19835662		chr1	33182347	33182576		chr1	156163622	156164013		chr22	21942300	21942594
chr1	9971087	9971273		chr1	12079279	12079657		chr1	19908803	19908936		chr1	33190758	33191078		chr1	156186045	156186831		chr22	21986792	21987249
chr1	9989492	9989837		chr1	12091423	12091569		chr1	19923223	19923575		chr1	33282923	33283180		chr1	156226903	156227302		chr22	21996120	21996687
chr1	10002529	10002833		chr1	12098737	12099006		chr1	19980367	19980535		chr1	33358604	33358771		chr1	156252412	156252741		chr22	22011776	22012103
chr1	10003062	10003734		chr1	12100697	12100927		chr1	19986314	19986547		chr1	33430441	33430675		chr1	156307921	156308214		chr22	22020211	22020603
chr1	10010450	10010635		chr1	12112039	12112469		chr1	20042097	20042332		chr1	33475305	33475556		chr1	156493768	156494091		chr22	22067419	22067714
chr1	10011095	10011209		chr1	12117629	12117778		chr1	20078728	20078941		chr1	33502355	33502747		chr1	156698346	156698882		chr22	22089884	22090504
chr1	10092589	10093443		chr1	12123280	12123442		chr1	20137848	20138027		chr1	33520808	33521061		chr1	156710657	156711246		chr22	22222042	22222369
chr1	10106125	10106330		chr1	12124760	12124869		chr1	20187569	20187703		chr1	33592954	33593154		chr1	156736898	156737437		chr22	22292477	22292830
chr1	10127175	10127345		chr1	12135774	12135979		chr1	20196590	20196786		chr1	33646307	33646469		chr1	156862006	156862332		chr22	22862730	22863288
chr1	10134502	10134729		chr1	12136560	12136669		chr1	20204729	20204971		chr1	33812569	33812820		chr1	159046778	159047071		chr22	22874472	22874787
chr1	10213140	10213237		chr1	12203767	12203918		chr1	20208668	20209000		chr1	33815652	33815814		chr1	159750650	159751105		chr22	22901387	22901871
chr1	10270118	10270835		chr1	12221837	12222259		chr1	20334919	20335105		chr1	33827234	33827554		chr1	160016390	160016776		chr22	22996622	22996916
chr1	10271906	10272198		chr1	12227839	12228119		chr1	20451095	20451269		chr1	33840076	33840249		chr1	160509883	160510510		chr22	23470502	23471023
chr1	10343446	10343601		chr1	12233813	12233997		chr1	20525579	20525841		chr1	33862167	33862577		chr1	160596739	160597045		chr22	23657845	23658240
chr1	10364592	10364689		chr1	12235192	12235540		chr1	20703531	20703664		chr1	33896615	33896932		chr1	160919044	160919371		chr22	30217439	30217733
chr1	10399795	10400108		chr1	12263818	12264062		chr1	20767390	20767523		chr1	33938040	33938264		chr1	160983554	160983866		chr22	46692442	46692736
chr1	10437602	10437742		chr1	12268955	12269136		chr1	20834430	20834840		chr1	35252144	35252306		chr1	161087541	161088052		chr3	5229132	5229459
chr1	10438714	10438823		chr1	12278512	12279099		chr1	20960151	20960336		chr1	35311102	35311278		chr1	161102401	161102839		chr3	8543357	8543651
chr1	10448261	10448397		chr1	12289843	12290215		chr1	20987807	20988334		chr1	35318304	35318533		chr1	161135841	161136369		chr3	9791470	9791971
chr1	10458675	10459456		chr1	12326122	12326411		chr1	21022875	21023183		chr1	35497211	35497736		chr1	161195350	161195783		chr3	10156993	10157353
chr1	10475144	10475725		chr1	12374518	12374627		chr1	21023450	21023617		chr1	35544800	35544962		chr1	161369252	161369744		chr3	11888206	11888500
chr1	10490299	10491053		chr1	12493806	12493915		chr1	21059755	21059896		chr1	35667951	35668116		chr1	161416829	161417461		chr3	15643056	15643491
chr1	10519249	10519555		chr1	12508779	12509391		chr1	21113135	21113501		chr1	35745000	35745217		chr1	161417792	161418106		chr3	16306194	16306729
chr1	10532499	10532906		chr1	12521080	12521219		chr1	21113634	21113789		chr1	35965460	35965721		chr1	161424195	161425202		chr3	23987762	23988056
chr1	10534857	10535178		chr1	12533153	12533332		chr1	21291400	21291596		chr1	36022802	36023140		chr1	161431571	161432805		chr3	28390197	28390672
chr1	10535356	10535497		chr1	12538138	12538616		chr1	21348847	21349133		chr1	36184271	36184470		chr1	161438969	161440235		chr3	38066196	38066521
chr1	10554846	10554970		chr1	12555883	12556039		chr1	21354314	21354566		chr1	36234920	36235268		chr1	161581976	161582599		chr3	38206369	38206764
chr1	10555144	10555344		chr1	12556479	12556789		chr1	21384776	21384909		chr1	36235433	36235632		chr1	161605991	161606348		chr3	40566234	40566597
chr1	10567512	10567757		chr1	12570620	12571126		chr1	21503534	21503826		chr1	36235729	36235891		chr1	161708452	161708745		chr3	43663779	43664073
chr1	10570972	10571434		chr1	12588727	12588899		chr1	21588200	21588456		chr1	36335136	36335367		chr1	161719601	161720290		chr3	43680273	43680567
chr1	10577195	10577292		chr1	12589430	12589626		chr1	21596798	21596944		chr1	36359864	36360117		chr1	162531314	162531800		chr3	44771058	44771352
chr1	10599600	10599726		chr1	12601505	12601894		chr1	21646676	21646812		chr1	36396516	36396899		chr1	162611092	162611385		chr3	45133801	45134095
chr1	10605709	10605806		chr1	12609968	12610283		chr1	21650989	21651142		chr1	36554279	36554671		chr1	162760121	162760474		chr3	45175264	45175688
chr1	10616295	10616398		chr1	12664279	12664683		chr1	21671979	21672340		chr1	36600386	36600569		chr1	163291532	163292003		chr3	46448633	46448927
chr1	10616475	10616754		chr1	12678198	12678582		chr1	21695024	21695193		chr1	36615116	36615383		chr1	165737900	165738374		chr3	47058461	47058755
chr1	10706517	10706671		chr1	12679950	12680118		chr1	21780494	21780856		chr1	36616485	36616665		chr1	166458987	166459383		chr3	47324116	47324410
chr1	10739723	10739934		chr1	12704153	12704316		chr1	21781445	21781695		chr1	36689558	36690553		chr1	166554305	166554663		chr3	47830565	47831028
chr1	10754628	10754909		chr1	12717423	12717943		chr1	21913525	21913658		chr1	36713981	36714328		chr1	166674761	166675059		chr3	48701363	48701760
chr1	10896037	10896166		chr1	12841776	12841927		chr1	21934212	21934658		chr1	36772469	36772769		chr1	166699737	166700062		chr3	51975928	51976222
chr1	10927060	10927507		chr1	12844127	12844236		chr1	21958582	21959023		chr1	36786838	36787056		chr1	166845014	166845773		chr3	73159904	73160257
chr1	11000239	11000336		chr1	12870941	12871050		chr1	21965078	21965536		chr1	36839441	36839689		chr1	167189656	167189960		chr3	75484506	75484944
chr1	11021193	11021323		chr1	12871134	12871303		chr1	21974411	21974694		chr1	36851235	36851397		chr1	167199143	167199450		chr3	75718383	75718758
chr1	11025711	11025971		chr1	12996252	12996362		chr1	21985803	21985943		chr1	36851519	36851790		chr1	167597154	167597704		chr3	75834531	75834833
chr1	11054693	11054878		chr1	13370881	13370999		chr1	21996134	21996543		chr1	36862981	36863261		chr1	167684476	167684771		chr3	93986100	93986394
chr1	11071897	11072026		chr1	13681044	13681153		chr1	22002578	22002912		chr1	36863336	36863667		chr1	168148017	168148499		chr3	96336013	96337062
chr1	11072186	11072850		chr1	13992241	13992350		chr1	22013688	22013922		chr1	36877560	36877773		chr1	168194928	168195221		chr3	132136118	132136412
chr1	11072985	11073352		chr1	14075674	14076087		chr1	22076229	22076757		chr1	36929743	36930165		chr1	168438840	168439148		chr3	155572209	155572540
chr1	11097763	11097929		chr1	14076187	14076393		chr1	22094613	22095113		chr1	37169367	37169529		chr1	169281472	169281765		chr3	177888530	177888824
chr1	11112954	11113357		chr1	14135270	14135526		chr1	22109339	22109877		chr1	37920579	37920757		chr1	169337075	169337423		chr3	183967275	183967569
chr1	11113443	11113563		chr1	14140262	14140371		chr1	22110060	22110249		chr1	38019879	38020041		chr1	169455080	169455567		chr3	184016809	184017103
chr1	11120043	11120710		chr1	14440471	14440580		chr1	22118071	22118482		chr1	38061333	38061734		chr1	169862849	169863431		chr3	184529680	184529974
chr1	11159374	11160022		chr1	14660939	14661248		chr1	22192972	22193220		chr1	38077247	38077514		chr1	170043696	170044105		chr3	186288060	186288354
chr1	11238438	11238646		chr1	14672678	14672930		chr1	22213364	22213586		chr1	38148117	38148279		chr1	170501238	170501549		chr3	186857011	186857305
chr1	11280818	11280915		chr1	14748648	14748956		chr1	22223440	22223622		chr1	38157835	38158186		chr1	171750246	171750801		chr3	193378527	193378821
chr1	11301876	11301973		chr1	14761960	14762268		chr1	22231456	22231645		chr1	38325711	38325992		chr1	172501560	172502484		chr3	193973216	193973516
chr1	11322399	11322986		chr1	14763472	14763861		chr1	22233337	22233549		chr1	38388434	38388790		chr1	173683995	173684590		chr3	196044750	196045044
chr1	11332740	11332838		chr1	14769305	14769450		chr1	22263911	22264044		chr1	38397347	38397716		chr1	173793542	173794029		chr3	196625459	196625969
chr1	11333141	11333809		chr1	14769747	14770224		chr1	22301204	22301477		chr1	38412608	38412907		chr1	173837469	173837762		chr4	2263932	2264270
chr1	11365296	11365393		chr1	14782422	14782531		chr1	22331683	22331897		chr1	38455701	38455982		chr1	174128251	174128877		chr4	6893922	6894381
chr1	11397638	11397809		chr1	14806448	14806645		chr1	22345592	22345918		chr1	38478168	38478394		chr1	174933579	174934066		chr4	47774322	47774618
chr1	11444392	11444506		chr1	14849476	14849621		chr1	22351806	22352157		chr1	38757839	38758065		chr1	174992392	174992942		chr4	68265345	68266258
chr1	11455105	11455284		chr1	14987402	14987511		chr1	22352233	22352663		chr1	38774660	38774822		chr1	175538160	175538453		chr4	68266334	68266652
chr1	11514389	11514486		chr1	15058528	15058715		chr1	22366285	22366690		chr1	39210390	39210604		chr1	176176475	176176823		chr4	70296433	70296918
chr1	11538709	11539257		chr1	15066038	15066188		chr1	22378953	22379213		chr1	39281636	39282095		chr1	178062463	178062839		chr4	71705698	71705992
chr1	11623738	11623893		chr1	15104097	15104488		chr1	22379831	22380130		chr1	39325387	39325694		chr1	178995032	178995619		chr4	76807183	76807492
chr1	11675294	11675421		chr1	15131203	15131312		chr1	22402231	22402472		chr1	39339061	39339354		chr1	179016086	179016845		chr4	84551196	84551676
chr1	11702536	11702718		chr1	15167053	15167162		chr1	22448045	22448336		chr1	39456681	39456952		chr1	179050922	179051215		chr4	95406649	95406943
chr1	11708859	11709161		chr1	15208603	15208738		chr1	22612071	22612281		chr1	39633580	39633922		chr1	179187196	179187547		chr4	129002872	129003166
chr1	11710434	11710707		chr1	15256006	15256270		chr1	22623343	22623518		chr1	39649547	39649709		chr1	179334871	179335269		chr4	141444972	141445353
chr1	11724009	11724573		chr1	15296642	15296970		chr1	22668712	22668856		chr1	39670161	39670456		chr1	179851335	179852079		chr4	152681926	152682220
chr1	11724726	11724973		chr1	15323276	15323385		chr1	22743154	22743289		chr1	39851177	39851426		chr1	179923645	179924146		chr4	153839049	153839343
chr1	11731499	11731847		chr1	15364774	15364898		chr1	22747086	22747229		chr1	39864374	39864623		chr1	180086286	180086646		chr4	157343421	157343715
chr1	11741087	11741687		chr1	15426974	15427118		chr1	22778219	22778786		chr1	39874400	39874784		chr1	180198778	180199106		chr4	178230953	178231247
chr1	11753324	11753421		chr1	15433283	15433474		chr1	22778871	22779018		chr1	39978160	39978322		chr1	180471813	180472106		chr4	190943368	190943933
chr1	11757270	11757381		chr1	15455110	15455255		chr1	22814991	22815124		chr1	40105255	40105478		chr1	180601017	180601387		chr4	190970667	190971152
chr1	11779769	11780086		chr1	15462142	15462251		chr1	23031042	23031261		chr1	40157064	40157226		chr1	180939742	180940242		chr5	10353132	10353460
chr1	11795890	11796366		chr1	15479044	15479275		chr1	23107287	23107513		chr1	40167451	40167832		chr1	180991833	180992139		chr5	49513771	49514065
chr1	11796502	11796715		chr1	15504300	15504510		chr1	23303007	23303212		chr1	40177134	40177434		chr1	181057685	181058123		chr5	55419429	55419909
chr1	11800986	11801094		chr1	15544855	15545274		chr1	23345666	23346322		chr1	40204344	40204700		chr1	181998626	181999160		chr5	55711321	55711615
chr1	11809304	11809565		chr1	15587170	15587371		chr1	23441681	23441851		chr1	40264967	40265276		chr1	182118642	182118935		chr5	61699571	61700040
chr1	11812924	11813174		chr1	15587845	15588008		chr1	23495087	23495245		chr1	40265388	40265550		chr1	182360384	182361244		chr5	71146529	71147142
chr1	11822162	11822306		chr1	15588113	15588236		chr1	23495330	23495469		chr1	40282835	40282997		chr1	182573445	182573842		chr5	72793903	72794197
chr1	11845293	11845569		chr1	15599139	15599294		chr1	23670664	23671345		chr1	40348957	40349301		chr1	182808819	182809166		chr5	75013041	75013365
chr1	11846271	11846418		chr1	15649594	15649703		chr1	23694624	23695003		chr1	40358350	40358729		chr1	183604801	183605167		chr5	79946460	79947630
chr1	11856575	11856731		chr1	15650046	15650202		chr1	23695297	23695696		chr1	40506465	40506627		chr1	183925982	183926275		chr5	90576143	90576437
chr1	11857661	11858137		chr1	15655707	15655837		chr1	23711309	23711547		chr1	40523067	40523229		chr1	184723931	184724861		chr5	93904948	93905477
chr1	11858521	11858831		chr1	15672482	15672659		chr1	23730524	23730659		chr1	40609734	40609931		chr1	185014285	185014852		chr5	99381946	99382241
chr1	11863608	11863856		chr1	15685393	15685511		chr1	23805416	23805781		chr1	40626735	40627136		chr1	185125782	185126537		chr5	99384869	99385168
chr1	11865708	11866508		chr1	15735991	15736551		chr1	23810790	23810935		chr1	40723745	40724077		chr1	185253949	185254278		chr5	108745848	108746202
chr1	11892384	11892534		chr1	15742604	15743086		chr1	23811027	23811431		chr1	40839396	40839558		chr1	185286383	185286739		chr5	118666247	118666579
chr1	11898848	11898961		chr1	15744075	15744200		chr1	23823672	23823958		chr1	40851608	40851818		chr1	186081586	186081879		chr5	122990537	122991058
chr1	11902195	11902729		chr1	15770984	15771201		chr1	23854766	23854940		chr1	40915699	40915926		chr1	186164474	186164767		chr5	132585382	132585676
chr1	11919384	11919500		chr1	15790866	15791238		chr1	23857922	23858055		chr1	40974313	40974588		chr1	186344234	186344858		chr5	132845055	132845349
chr1	11925679	11925856		chr1	15828009	15828220		chr1	23866300	23866640		chr1	41099718	41099976		chr1	189281400	189281693		chr5	134259614	134260521
chr1	11942943	11943358		chr1	15841476	15841921		chr1	23881434	23881734		chr1	41131498	41131662		chr1	192777900	192778432		chr5	134260831	134261396
chr1	11953939	11954233		chr1	15850645	15850950		chr1	23886015	23886195		chr1	41157170	41157507		chr1	193074331	193074816		chr5	134262517	134263039
chr1	11967856	11967989		chr1	15851100	15851625		chr1	23888855	23889098		chr1	41174665	41174992		chr1	193090899	193091338		chr5	134263193	134263724
chr1	11968264	11969141		chr1	15852995	15853495		chr1	23923715	23923930		chr1	41286568	41286808		chr1	196486262	196486555		chr5	140105574	140105868
chr1	11969497	11969941		chr1	15869940	15870564		chr1	24018152	24018388		chr1	41306722	41306914		chr1	197115333	197115886		chr5	145234411	145234724
chr1	11986440	11986700		chr1	15921777	15921974		chr1	24098708	24098890		chr1	41328003	41328330		chr1	197369284	197369577		chr5	151150945	151151271
chr1	11994386	11995132		chr1	15943673	15944272		chr1	24104429	24104924		chr1	41334083	41334253		chr1	198025312	198025605		chr5	167913214	167913508
chr1	12015268	12015560		chr1	16010799	16010908		chr1	24116689	24116859		chr1	41445394	41445584		chr1	200452538	200452831		chr5	168006515	168006888
chr1	12027296	12027461		chr1	16018888	16019122		chr1	24117549	24117693		chr1	41469300	41469661		chr1	200589660	200590191		chr5	174541746	174542040
chr1	12039930	12040738		chr1	16029658	16029881		chr1	24127068	24127459		chr1	41616718	41616880		chr1	200638518	200639066		chr5	176421788	176422290
chr1	12043573	12043872		chr1	16068006	16068177		chr1	24143477	24143653		chr1	41626255	41626441		chr1	201123357	201123930		chr6	2543025	2543319
chr1	12065683	12065829		chr1	16121606	16122101		chr1	24151693	24152020		chr1	41799087	41799249		chr1	201139710	201140138		chr6	2841594	2841938
chr1	12074942	12075262		chr1	16126891	16127171		chr1	24194708	24195019		chr1	41826632	41827032		chr1	201449603	201449996		chr6	2926157	2926609
chr1	12079265	12079651		chr1	16142214	16142325		chr1	24234312	24234466		chr1	41898447	41898609		chr1	201798336	201798792		chr6	3259025	3259358
chr1	12091433	12091551		chr1	16158580	16158689		chr1	24285498	24285954		chr1	42328724	42328886		chr1	201924407	201924780		chr6	4371683	4371977
chr1	12098708	12098999		chr1	16160910	16161561		chr1	24286158	24286511		chr1	42385687	42385849		chr1	202045960	202046253		chr6	4985070	4985364
chr1	12100698	12100928		chr1	16162310	16162584		chr1	24306553	24307103		chr1	42501590	42501771		chr1	202310969	202311482		chr6	8064481	8064914
chr1	12112086	12112386		chr1	16173857	16174402		chr1	24397577	24397710		chr1	42501858	42502020		chr1	202317637	202317962		chr6	9248395	9248689
chr1	12117647	12117775		chr1	16175823	16176009		chr1	24439124	24439353		chr1	42800710	42800927		chr1	202501099	202501571		chr6	13328551	13328845
chr1	12123274	12123427		chr1	16176529	16176684		chr1	24476969	24477187		chr1	42801022	42801184		chr1	202522658	202523137		chr6	13381105	13381399
chr1	12135765	12135978		chr1	16183477	16183638		chr1	24648609	24648993		chr1	43123790	43123959		chr1	202858224	202858517		chr6	15569495	15569789
chr1	12136063	12136160		chr1	16212777	16213111		chr1	24691846	24691979		chr1	43124193	43124355		chr1	202896367	202896779		chr6	15906066	15906360
chr1	12136557	12136669		chr1	16219742	16219992		chr1	24717863	24717996		chr1	43232539	43233113		chr1	202936553	202936846		chr6	17962822	17963128
chr1	12141981	12142080		chr1	16276131	16276364		chr1	24739988	24740121		chr1	43282784	43282946		chr1	203456674	203457057		chr6	20846879	20847173
chr1	12145744	12145959		chr1	16279268	16279568		chr1	24742095	24742300		chr1	43290936	43291238		chr1	203595623	203596117		chr6	26296215	26296509
chr1	12185851	12185948		chr1	16302035	16302173		chr1	24745818	24745996		chr1	43311907	43312484		chr1	203643215	203643588		chr6	26493415	26493709
chr1	12203754	12203919		chr1	16302421	16302826		chr1	24829165	24829443		chr1	43389910	43390074		chr1	203764612	203765043		chr6	28785018	28785312
chr1	12221784	12222242		chr1	16321145	16321265		chr1	24969285	24969851		chr1	43390310	43390532		chr1	203830467	203830923		chr6	31744887	31745192
chr1	12226989	12227109		chr1	16339649	16339785		chr1	25010357	25010531		chr1	43402277	43402532		chr1	204380721	204381014		chr6	31794998	31795352
chr1	12227801	12228147		chr1	16359366	16359569		chr1	25022434	25022567		chr1	43429384	43429566		chr1	204475557	204476086		chr6	32806108	32806402
chr1	12233825	12234010		chr1	16375123	16375336		chr1	25031765	25032053		chr1	43475087	43475259		chr1	204485444	204485910		chr6	32821339	32821885
chr1	12235174	12235564		chr1	16382582	16382839		chr1	25062150	25062283		chr1	43637864	43638109		chr1	204776271	204776564		chr6	33217051	33217357
chr1	12263810	12263930		chr1	16405523	16405636		chr1	25071453	25072001		chr1	43795902	43796281		chr1	205091126	205091489		chr6	33291122	33291416
chr1	12264009	12264109		chr1	16467543	16467675		chr1	25091980	25092237		chr1	43824413	43824805		chr1	205110740	205111033		chr6	35265482	35265776
chr1	12268962	12269136		chr1	16472455	16472702		chr1	25174578	25175025		chr1	43833748	43833967		chr1	205126357	205126650		chr6	36997178	36997472
chr1	12278524	12279133		chr1	16472889	16472998		chr1	25236079	25236241		chr1	43855321	43855793		chr1	205180500	205180820		chr6	37427875	37428169
chr1	12289874	12290297		chr1	16477961	16478157		chr1	25559063	25559226		chr1	43871020	43871222		chr1	205418874	205419466		chr6	43138679	43139119
chr1	12326307	12326404		chr1	16488963	16489160		chr1	25559544	25559816		chr1	43880354	43880728		chr1	205561090	205561383		chr6	45413683	45414009
chr1	12336454	12336555		chr1	16490769	16490995		chr1	25559894	25560079		chr1	43988536	43988885		chr1	205600268	205600561		chr6	49856470	49856764
chr1	12374518	12374615		chr1	16499725	16499894		chr1	25566347	25566703		chr1	43994946	43995188		chr1	205719285	205719634		chr6	58776494	58779238
chr1	12467615	12467712		chr1	16502591	16502700		chr1	25573920	25574439		chr1	44115575	44115852		chr1	205782187	205782480		chr6	61914087	61914389
chr1	12493532	12493629		chr1	16514346	16514459		chr1	25598923	25599056		chr1	44115935	44116255		chr1	206084045	206084392		chr6	62283827	62284369
chr1	12493742	12493935		chr1	16532875	16533694		chr1	25606125	25606445		chr1	44172826	44173366		chr1	206108935	206109389		chr6	80816260	80816554
chr1	12508781	12509518		chr1	16542720	16542955		chr1	25611669	25611809		chr1	44300745	44301060		chr1	206137770	206138482		chr6	106258322	106258636
chr1	12521036	12521234		chr1	16543745	16544162		chr1	25649493	25649733		chr1	44412095	44412578		chr1	206266092	206266446		chr6	108616094	108616406
chr1	12533114	12533362		chr1	16563201	16563358		chr1	25664814	25665071		chr1	44435544	44435716		chr1	206753393	206753707		chr6	111136488	111136997
chr1	12538123	12538625		chr1	16563515	16563886		chr1	25665233	25665503		chr1	44440473	44440727		chr1	206785494	206786088		chr6	119558361	119558918
chr1	12555847	12556069		chr1	16570950	16571145		chr1	25682514	25682674		chr1	44457074	44457428		chr1	206808780	206809076		chr6	120583224	120583740
chr1	12556345	12556878		chr1	16575232	16575372		chr1	25694809	25694975		chr1	44460592	44460754		chr1	206825479	206825782		chr6	133593811	133594366
chr1	12570632	12571119		chr1	16592912	16593368		chr1	25729559	25729692		chr1	44495881	44496228		chr1	206890751	206891146		chr6	146285314	146285823
chr1	12588710	12588919		chr1	16678762	16679290		chr1	25739860	25740162		chr1	44501534	44501898		chr1	206939573	206940088		chr6	151773255	151773597
chr1	12589509	12589715		chr1	16693467	16694223		chr1	25747216	25747513		chr1	44513983	44514145		chr1	207194526	207194823		chr6	155635318	155635676
chr1	12601440	12601896		chr1	16736116	16736225		chr1	25757189	25757322		chr1	44820766	44820969		chr1	207197790	207198083		chr6	157744428	157744835
chr1	12609911	12610277		chr1	16747490	16747599		chr1	25803959	25804112		chr1	44951369	44951637		chr1	207378366	207378682		chr6	158461249	158461543
chr1	12626213	12626310		chr1	16757395	16757549		chr1	25869854	25870253		chr1	44987157	44987319		chr1	207484625	207484961		chr6	159540471	159540765
chr1	12633951	12634048		chr1	16766894	16767307		chr1	25876123	25876450		chr1	44997801	44998177		chr1	207494660	207495180		chr6	160522454	160522758
chr1	12662077	12662207		chr1	16770519	16770642		chr1	25895577	25895716		chr1	45097440	45097660		chr1	207693203	207693827		chr6	161695059	161695353
chr1	12664281	12664684		chr1	16825545	16825930		chr1	25935103	25935320		chr1	45139789	45140386		chr1	207799735	207800028		chr6	166796472	166796853
chr1	12678226	12678593		chr1	16833248	16833605		chr1	25943116	25943369		chr1	45186913	45187562		chr1	207818182	207818529		chr7	2883898	2884192
chr1	12679950	12680093		chr1	16839632	16839741		chr1	26146244	26146645		chr1	45196275	45196739		chr1	207925122	207925580		chr7	4784708	4785067
chr1	12704133	12704230		chr1	16839936	16840702		chr1	26158358	26158580		chr1	45205198	45205586		chr1	208108494	208108820		chr7	6048448	6049006
chr1	12717238	12717963		chr1	16840866	16841175		chr1	26185773	26186195		chr1	45241023	45241284		chr1	208305495	208305788		chr7	13943148	13943442
chr1	12841763	12841914		chr1	16845906	16846195		chr1	26202116	26202430		chr1	45265491	45266125		chr1	210000932	210001287		chr7	20259443	20259799
chr1	12844127	12844224		chr1	16858078	16858297		chr1	26216932	26217065		chr1	45285153	45285669		chr1	211688613	211689225		chr7	33168913	33169237
chr1	12870533	12870690		chr1	16860111	16860330		chr1	26221961	26222219		chr1	45452272	45452546		chr1	211848988	211849423		chr7	35840701	35840995
chr1	12870908	12871318		chr1	16866949	16867418		chr1	26231906	26232148		chr1	45477648	45477878		chr1	212003939	212004232		chr7	36192339	36192633
chr1	12996250	12996349		chr1	16871973	16872573		chr1	26232900	26233077		chr1	45478301	45478524		chr1	212407925	212408401		chr7	44162882	44163176
chr1	13370890	13371005		chr1	16891948	16892057		chr1	26260027	26260403		chr1	45672000	45672185		chr1	212458145	212458834		chr7	45291366	45291899
chr1	13681078	13681175		chr1	16892354	16892486		chr1	26324406	26324901		chr1	45731907	45732147		chr1	212588160	212588466		chr7	61080331	61080673
chr1	13992253	13992428		chr1	16892646	16892803		chr1	26354285	26354435		chr1	45769258	45769868		chr1	212781606	212781901		chr7	61968658	61969713
chr1	14075614	14076425		chr1	16893548	16893769		chr1	26361749	26362132		chr1	45805562	45806067		chr1	212782020	212782318		chr7	61970158	61970597
chr1	14133884	14133991		chr1	16918328	16918504		chr1	26362465	26362696		chr1	45956784	45956946		chr1	213188566	213189142		chr7	61982741	61983035
chr1	14135252	14135514		chr1	16928018	16928275		chr1	26396902	26397380		chr1	45965733	45966062		chr1	213224784	213225272		chr7	66093802	66094096
chr1	14140262	14140362		chr1	16928931	16929151		chr1	26408544	26408677		chr1	46016279	46016703		chr1	214776208	214776578		chr7	68527152	68527669
chr1	14287020	14287117		chr1	16939203	16939318		chr1	26431457	26431598		chr1	46049011	46049558		chr1	218458386	218458818		chr7	72936629	72936923
chr1	14440458	14440576		chr1	16939769	16940467		chr1	26437434	26437655		chr1	46216016	46216478		chr1	218477930	218478502		chr7	72971333	72971627
chr1	14660898	14661219		chr1	16947530	16947929		chr1	26438100	26438550		chr1	46269175	46269337		chr1	219262236	219262540		chr7	73588421	73588844
chr1	14672700	14672939		chr1	16951486	16951658		chr1	26452900	26453290		chr1	46598407	46598952		chr1	220080426	220081178		chr7	74306538	74307007
chr1	14748605	14748944		chr1	16970589	16971799		chr1	26465485	26465677		chr1	46622217	46622504		chr1	220219886	220220179		chr7	75157322	75157658
chr1	14761947	14762256		chr1	16978282	16978391		chr1	26471556	26471919		chr1	46645345	46645518		chr1	220445433	220446144		chr7	75795607	75795901
chr1	14763479	14763860		chr1	16985190	16985320		chr1	26496260	26496555		chr1	46663883	46664274		chr1	221881435	221881818		chr7	91509878	91510172
chr1	14769276	14769380		chr1	16992790	16993880		chr1	26504680	26504813		chr1	46713141	46713431		chr1	221915557	221915901		chr7	101500074	101500368
chr1	14769733	14770251		chr1	17001348	17001938		chr1	26527502	26528021		chr1	46806294	46806792		chr1	222763231	222763577		chr7	101724025	101724390
chr1	14782408	14782519		chr1	17004562	17004803		chr1	26560256	26560534		chr1	46835883	46836137		chr1	222817241	222817886		chr7	102158166	102158460
chr1	14806448	14806665		chr1	17007347	17007677		chr1	26560677	26560842		chr1	46908205	46908675		chr1	222885789	222886149		chr7	102760152	102760446
chr1	14806853	14806950		chr1	17013808	17014179		chr1	26602782	26603035		chr1	46988089	46988420		chr1	223316151	223316753		chr7	106209514	106209884
chr1	14849488	14849619		chr1	17029775	17030000		chr1	26606321	26606653		chr1	47047642	47047835		chr1	223406774	223407067		chr7	107384238	107384582
chr1	14987414	14987567		chr1	17033940	17034135		chr1	26611317	26611585		chr1	47069696	47069942		chr1	223914266	223914588		chr7	108166560	108167034
chr1	15058453	15058703		chr1	17034271	17034406		chr1	26633078	26633298		chr1	47082300	47082550		chr1	223959618	223960016		chr7	108210089	108210383
chr1	15066050	15066198		chr1	17036315	17036516		chr1	26648172	26648305		chr1	47184752	47185129		chr1	223976649	223977151		chr7	111202081	111202375
chr1	15104067	15104478		chr1	17044492	17044601		chr1	26662793	26663361		chr1	47190913	47191075		chr1	224033528	224034029		chr7	111846361	111846926
chr1	15109767	15109870		chr1	17058862	17059401		chr1	26690398	26690551		chr1	47292596	47292758		chr1	224180155	224180730		chr7	117432208	117432568
chr1	15131215	15131312		chr1	17066589	17067655		chr1	26704644	26705216		chr1	47646795	47647217		chr1	224301543	224301836		chr7	127291973	127292318
chr1	15152798	15152921		chr1	17067777	17067894		chr1	26735122	26735299		chr1	47658553	47658856		chr1	224370742	224371151		chr7	128864407	128865094
chr1	15167024	15167162		chr1	17074824	17075055		chr1	26743602	26743735		chr1	47697877	47698161		chr1	224392506	224392879		chr7	132766833	132767198
chr1	15208599	15208756		chr1	17075153	17075408		chr1	26758515	26758957		chr1	47779590	47780128		chr1	224517836	224518179		chr7	137686955	137687249
chr1	15223617	15223847		chr1	17077079	17077238		chr1	26796896	26797029		chr1	47799309	47799877		chr1	224580458	224580839		chr7	138144728	138145211
chr1	15241958	15242055		chr1	17185822	17185931		chr1	26799549	26799726		chr1	47903516	47903721		chr1	224691081	224691590		chr7	138775815	138776187
chr1	15242137	15242324		chr1	17188429	17188878		chr1	26826861	26827055		chr1	48937786	48938249		chr1	224730602	224730963		chr7	143317645	143318025
chr1	15255927	15256269		chr1	17193464	17194106		chr1	26827329	26827862		chr1	51071310	51071472		chr1	225632460	225632986		chr7	143533794	143534200
chr1	15296600	15296985		chr1	17200676	17200899		chr1	26855993	26856138		chr1	51339225	51339575		chr1	225965221	225965514		chr7	145694209	145694736
chr1	15322776	15322958		chr1	17217217	17217374		chr1	26857744	26857891		chr1	51426056	51426231		chr1	225997636	225998097		chr7	148725544	148726067
chr1	15323288	15323440		chr1	17222105	17223211		chr1	26868260	26868661		chr1	51433777	51434276		chr1	226150050	226150343		chr7	150904036	150904330
chr1	15364735	15364904		chr1	17231115	17232076		chr1	26910635	26910927		chr1	51500126	51500288		chr1	226187024	226187559		chr7	150924040	150924482
chr1	15373156	15373265		chr1	17240320	17240808		chr1	26947003	26947621		chr1	51701838	51702083		chr1	226197257	226197614		chr7	151722692	151722986
chr1	15426986	15427181		chr1	17248264	17248433		chr1	26947944	26948135		chr1	51750175	51750426		chr1	226249822	226250183		chr7	152160915	152161407
chr1	15433266	15433462		chr1	17278156	17278438		chr1	26963009	26963522		chr1	51797110	51797272		chr1	226309340	226309645		chr7	154997019	154997447
chr1	15455064	15455243		chr1	17287326	17287435		chr1	27013389	27013684		chr1	51797430	51797592		chr1	226374382	226374775		chr7	158622253	158622594
chr1	15479001	15479457		chr1	17338350	17338668		chr1	27018809	27019111		chr1	51895505	51895922		chr1	226595687	226596036		chr8	12051654	12052216
chr1	15498159	15498289		chr1	17380293	17381000		chr1	27019535	27019774		chr1	51986061	51986369		chr1	226992458	226992906		chr8	12294200	12294494
chr1	15504296	15504498		chr1	17386262	17386384		chr1	27021942	27022211		chr1	52088242	52088443		chr1	227127577	227127998		chr8	23104109	23104454
chr1	15544855	15545272		chr1	17402033	17402248		chr1	27024568	27024891		chr1	52113981	52114304		chr1	227505884	227506450		chr8	25316040	25316428
chr1	15587134	15587397		chr1	17452361	17452530		chr1	27048393	27048583		chr1	52137492	52137840		chr1	227584146	227584756		chr8	26209448	26209742
chr1	15587827	15587959		chr1	17487905	17488014		chr1	27049914	27050209		chr1	52195217	52195446		chr1	227751245	227751822		chr8	28747417	28747711
chr1	15588113	15588230		chr1	17563579	17563812		chr1	27070601	27070858		chr1	52344270	52344661		chr1	228327552	228328182		chr8	37963093	37963406
chr1	15599071	15599282		chr1	17600812	17600921		chr1	27098115	27098582		chr1	52456229	52456511		chr1	228353088	228353781		chr8	38033991	38034285
chr1	15649594	15649697		chr1	17631443	17631552		chr1	27110515	27110817		chr1	52499367	52499529		chr1	228353895	228354188		chr8	41386685	41386979
chr1	15650058	15650270		chr1	17634751	17634860		chr1	27113432	27113655		chr1	52521840	52522294		chr1	228463335	228463628		chr8	43092672	43093197
chr1	15655703	15655914		chr1	17675083	17675192		chr1	27152969	27153280		chr1	52831885	52832179		chr1	228594637	228595070		chr8	43094565	43095451
chr1	15672453	15672650		chr1	17727389	17727498		chr1	27191401	27191867		chr1	52870025	52870326		chr1	228651234	228651527		chr8	43095887	43096181
chr1	15685357	15685525		chr1	17732766	17733004		chr1	27216554	27216977		chr1	52998629	52998791		chr1	228674768	228675128		chr8	43794389	43794772
chr1	15698812	15698997		chr1	17746454	17746591		chr1	27226871	27227080		chr1	53018900	53019412		chr1	229477957	229478351		chr8	48571979	48572382
chr1	15735991	15736584		chr1	17764256	17764416		chr1	27247959	27248423		chr1	53192001	53192356		chr1	229694467	229694955		chr8	56754819	56755115
chr1	15742616	15743070		chr1	17766411	17766597		chr1	27277238	27277402		chr1	53299327	53299539		chr1	230202666	230202959		chr8	63101767	63102061
chr1	15744034	15744240		chr1	17802383	17802511		chr1	27324269	27324488		chr1	53308224	53308690		chr1	230262738	230263063		chr8	64551204	64551498
chr1	15759439	15759585		chr1	17803971	17804188		chr1	27339321	27339941		chr1	53392773	53392935		chr1	230562169	230562536		chr8	67525230	67525524
chr1	15770910	15771230		chr1	17820787	17820973		chr1	27353652	27353797		chr1	53513493	53513709		chr1	231114564	231115041		chr8	70602120	70602724
chr1	15783180	15783277		chr1	17828928	17829169		chr1	27354444	27354610		chr1	53601211	53601373		chr1	231120747	231121086		chr8	82754427	82754976
chr1	15786507	15786620		chr1	17895702	17895871		chr1	27371170	27371303		chr1	53662237	53662399		chr1	231189370	231189663		chr8	101484406	101484700
chr1	15790866	15791071		chr1	17980355	17980477		chr1	27400642	27401050		chr1	53686333	53686725		chr1	231295748	231296191		chr8	107282328	107282622
chr1	15791148	15791245		chr1	18305539	18305648		chr1	27442318	27442464		chr1	53704094	53704448		chr1	231376813	231377115		chr8	126346209	126346631
chr1	15828016	15828295		chr1	18561384	18561541		chr1	27449097	27449462		chr1	53791745	53792238		chr1	231473408	231473840		chr8	128972416	128972814
chr1	15841450	15841929		chr1	18650838	18651035		chr1	27472511	27472695		chr1	54220462	54220624		chr1	231664037	231664365		chr8	144512989	144513283
chr1	15850643	15851640		chr1	18857527	18857736		chr1	27481697	27481931		chr1	54303909	54304376		chr1	233248795	233249140		chr8	144691898	144692192
chr1	15852977	15853506		chr1	18902105	18902296		chr1	27560739	27560958		chr1	54355408	54355725		chr1	233771646	233772218		chr8	145980664	145980958
chr1	15869929	15870564		chr1	18924055	18924290		chr1	27561039	27561260		chr1	54411184	54411566		chr1	234108750	234109043		chr8	146228265	146228617
chr1	15921747	15922021		chr1	18969968	18970259		chr1	27648540	27648956		chr1	54411705	54411898		chr1	234859719	234860412		chr9	20684052	20684346
chr1	15930081	15930234		chr1	19007949	19008188		chr1	27677798	27677991		chr1	54518807	54519342		chr1	235002018	235002439		chr9	42818888	42819397
chr1	15943476	15944293		chr1	19133828	19134215		chr1	27684145	27684313		chr1	54587298	54587594		chr1	235012076	235012650		chr9	44070696	44070990
chr1	16010763	16010908		chr1	19181233	19181444		chr1	27691954	27692294		chr1	54665567	54666043		chr1	235291878	235292190		chr9	44992417	44993268
chr1	16011497	16011726		chr1	19201735	19201957		chr1	27692694	27692827		chr1	54678607	54678803		chr1	235324304	235324822		chr9	66800768	66801063
chr1	16018900	16019104		chr1	19229021	19229658		chr1	27693330	27693602		chr1	54771889	54772059		chr1	235491312	235491605		chr9	66970877	66971626
chr1	16029651	16029855		chr1	19233573	19233867		chr1	27709694	27709894		chr1	54821658	54821947		chr1	235530466	235530988		chr9	67320370	67321011
chr1	16033425	16033522		chr1	19235597	19235809		chr1	27718848	27719183		chr1	54841315	54841586		chr1	235667592	235668470		chr9	67791351	67791789
chr1	16068008	16068182		chr1	19239568	19239783		chr1	27754922	27755138		chr1	54874014	54874236		chr1	236445171	236445602		chr9	68455224	68455518
chr1	16107281	16107428		chr1	19283162	19283529		chr1	27816688	27816878		chr1	54930188	54930583		chr1	236515366	236515681		chr9	68726099	68726481
chr1	16118658	16118769		chr1	19329940	19330221		chr1	27816955	27817181		chr1	55102192	55102409		chr1	236767811	236768134		chr9	69065233	69065547
chr1	16121614	16122150		chr1	19337700	19337874		chr1	27851995	27852338		chr1	55181337	55181723		chr1	236958280	236958746		chr9	69710718	69711348
chr1	16126818	16127200		chr1	19407971	19408299		chr1	27868958	27869636		chr1	55230068	55230471		chr1	237176195	237176549		chr9	70076496	70076836
chr1	16142180	16142313		chr1	19478120	19478319		chr1	27890263	27890396		chr1	55267109	55267284		chr1	241682924	241683404		chr9	72653038	72653392
chr1	16158524	16158698		chr1	19506252	19506389		chr1	27894945	27895234		chr1	55326668	55326830		chr1	241694761	241695054		chr9	79186440	79187053
chr1	16160909	16161709		chr1	19506515	19506717		chr1	27930568	27930701		chr1	55505138	55505349		chr1	241803386	241803679		chr9	101002760	101003054
chr1	16162305	16162603		chr1	19536200	19536345		chr1	27989691	27989824		chr1	55645171	55645497		chr1	241859530	241859932		chr9	104160802	104161096
chr1	16173869	16174393		chr1	19536559	19537060		chr1	27998683	27999009		chr1	57684492	57684722		chr1	242011144	242011458		chr9	114246445	114246758
chr1	16175749	16176010		chr1	19567868	19568065		chr1	28051920	28052656		chr1	59012295	59012590		chr1	243418360	243418656		chr9	116172593	116172887
chr1	16176506	16176689		chr1	19577959	19578330		chr1	28099435	28099919		chr1	59165788	59165950		chr1	244211257	244211790		chr9	121668852	121669146
chr1	16183465	16183621		chr1	19626691	19626800		chr1	28112373	28112587		chr1	59249661	59250054		chr1	244615030	244615571		chr9	123555495	123555789
chr1	16212756	16213134		chr1	19626995	19627108		chr1	28157065	28157387		chr1	59281990	59282186		chr1	244815976	244816612		chr9	123605293	123605587
chr1	16213213	16213310		chr1	19638387	19638829		chr1	28184516	28184941		chr1	59349582	59349745		chr1	244998559	244998950		chr9	123630856	123631150
chr1	16219752	16219910		chr1	19639085	19639410		chr1	28241047	28241529		chr1	59364723	59365128		chr1	245133445	245133757		chr9	123638424	123638900
chr1	16264432	16264616		chr1	19651915	19652053		chr1	28306202	28306529		chr1	59434072	59434456		chr1	245134024	245134393		chr9	131038006	131038354
chr1	16275681	16275857		chr1	19652174	19652477		chr1	28382674	28382821		chr1	59562239	59562597		chr1	245214638	245214931		chr9	131084550	131084972
chr1	16276104	16276370		chr1	19667970	19668205		chr1	28392435	28392717		chr1	59762138	59762657		chr1	246151814	246152255		chr9	131843118	131843614
chr1	16279268	16279566		chr1	19717852	19718013		chr1	28414680	28415347		chr1	60118900	60119062		chr1	246329293	246329662		chr9	132500050	132500344
chr1	16301895	16302249		chr1	19732563	19732739		chr1	28431758	28431909		chr1	61438822	61439024		chr1	246588599	246588892		chr9	132539347	132539776
chr1	16302412	16302792		chr1	19734203	19734497		chr1	28439515	28439923		chr1	61479006	61479168		chr1	246670310	246670805		chr9	134000596	134001218
chr1	16321146	16321286		chr1	19763247	19763453		chr1	28499268	28499484		chr1	61542684	61542860		chr1	246729551	246729895		chrX	15353716	15354010
chr1	16335642	16335744		chr1	19786282	19786469		chr1	28562334	28562690		chr1	61626245	61626487		chr1	247095107	247095535		chrX	38512328	38512622
chr1	16339286	16339421		chr1	19794937	19795046		chr1	28573662	28574013		chr1	61693626	61693901		chr1	247241804	247242223		chrX	55209699	55209995
chr1	16339628	16339907		chr1	19795926	19796160		chr1	28585746	28586210		chr1	61719157	61719319		chr1	247267374	247267887		chrX	61813572	61813866
chr1	16339991	16340118		chr1	19803426	19803626		chr1	28593526	28593754		chr1	61736955	61737117		chr1	247335133	247335436		chrX	108297175	108298007
chr1	16341317	16341414		chr1	19805922	19806149		chr1	28655338	28655607		chr1	61919005	61919167		chr1	247634220	247634513		chrX	119683927	119684221
chr1	16359377	16359657		chr1	19811834	19812513		chr1	28672723	28672980		chr1	62174617	62174871		chr1	248020600	248020930		chrX	125606958	125607252
chr1	16375129	16375379		chr1	19814229	19814426		chr1	28678042	28678587		chr1	62190686	62191176		chr1	248100340	248100696		chrX	153475433	153475727
chr1	16382572	16382846		chr1	19835382	19835722		chr1	28695998	28696488		chr1	62548621	62548783		chr1	249168058	249168396		chrX	153512944	153513423
chr1	16402670	16402767		chr1	19860264	19860433		chr1	28739284	28739516		chr1	62901859	62902505		chr1	249183662	249184040		chrY	4212590	4213122
chr1	16405524	16405828		chr1	19923185	19923644		chr1	28743112	28743253		chr1	63153927	63154089		chr1	249200305	249200704		chrY	8979276	8979803
chr1	16408946	16409043		chr1	19977732	19977891		chr1	28776501	28776634		chr1	63249546	63249735		chr10	1034049	1034558		chrY	10035888	10036825
chr1	16467555	16467680		chr1	19980302	19980500		chr1	28821289	28821457		chr1	63782741	63782940		chr10	1094799	1095344		chrY	10037561	10038115
chr1	16470397	16470497		chr1	19986285	19986535		chr1	28827508	28827789		chr1	63832998	63833160		chr10	1205340	1205781		chrY	13460778	13461253
chr1	16472438	16472704		chr1	20042029	20042404		chr1	28832167	28832310		chr1	63833252	63833518		chr10	3137629	3138285		chrY	13467817	13468489
chr1	16472887	16473039		chr1	20078654	20078971		chr1	28838069	28838245		chr1	63988740	63989354		chr10	3214977	3215376		chrY	13485332	13485757
chr1	16477973	16478154		chr1	20126637	20126746		chr1	28844549	28844777		chr1	65210542	65210704		chr10	3707606	3708032		chrY	13842457	13842951
chr1	16488947	16489142		chr1	20137858	20138034		chr1	28879237	28880023		chr1	65329801	65330182		chr10	4909851	4910159		chrY	13868169	13868659
chr1	16490746	16491002		chr1	20187690	20187900		chr1	28908214	28908656		chr1	65363829	65363991		chr10	5454287	5454580		chrY	58984887	58985319
chr1	16499658	16499894		chr1	20196539	20196821		chr1	28916576	28916897		chr1	65432124	65432332		chr10	5734699	5735050		chrY	58996932	58997271
chr1	16502559	16502684		chr1	20204781	20204979		chr1	28929395	28929588		chr1	65719896	65720135		chr10	6186737	6187099
chr1	16514294	16514465		chr1	20208691	20209213		chr1	28969573	28969879		chr1	65758756	65759143		chr10	7294043	7294336
chr1	16532833	16533732		chr1	20244646	20244755		chr1	28974661	28974836		chr1	65775573	65775852		chr10	11183382	11183791
chr1	16542724	16542955		chr1	20334982	20335158		chr1	28975122	28975773		chr1	65783599	65783865		chr10	11220601	11220895
chr1	16543700	16544171		chr1	20427470	20427676		chr1	28995042	28995319		chr1	65878337	65878537		chr10	12110693	12110998
chr1	16558232	16558329		chr1	20451042	20451251		chr1	28996040	28996209		chr1	65933171	65933424		chr10	12171315	12171631
chr1	16563206	16563358		chr1	20478829	20479173		chr1	28996418	28996608		chr1	66153524	66153823		chr10	13203219	13203512
chr1	16563507	16563872		chr1	20492144	20492253		chr1	29062912	29063502		chr1	66370363	66370525		chr10	14879921	14880343
chr1	16570974	16571144		chr1	20511947	20512125		chr1	29208712	29208859		chr1	67382095	67382348		chr10	14995833	14996157
chr1	16575215	16575423		chr1	20512281	20512483		chr1	29210332	29210788		chr1	67390612	67390862		chr10	15493114	15493695
chr1	16592946	16593497		chr1	20514429	20514587		chr1	29211633	29211830		chr1	67390962	67391194		chr10	16478640	16479194
chr1	16653556	16653653		chr1	20524086	20524301		chr1	29229227	29229432		chr1	67395733	67395908		chr10	16859312	16859965
chr1	16678531	16678665		chr1	20525532	20525752		chr1	29240809	29241294		chr1	67519577	67519766		chr10	17704687	17704980
chr1	16678751	16679314		chr1	20538692	20539112		chr1	29253219	29253666		chr1	67805451	67805613		chr10	18916649	18916964
chr1	16689997	16690122		chr1	20539447	20539668		chr1	29359500	29359908		chr1	67896091	67896760		chr10	22013742	22014035
chr1	16693462	16694268		chr1	20635216	20635353		chr1	29483259	29483805		chr1	67944987	67945303		chr10	25305154	25305680
chr1	16747502	16747599		chr1	20688502	20688612		chr1	29508323	29508802		chr1	67966271	67966433		chr10	25782100	25782394
chr1	16757260	16757549		chr1	20703533	20703664		chr1	29529279	29529575		chr1	68055342	68055543		chr10	27792874	27793365
chr1	16766882	16767319		chr1	20767393	20767502		chr1	29557303	29557666		chr1	68112400	68112651		chr10	28591882	28592296
chr1	16770531	16770652		chr1	20799755	20799864		chr1	29575825	29576129		chr1	68150727	68151157		chr10	30479871	30480164
chr1	16825550	16825918		chr1	20812143	20812252		chr1	29609456	29610246		chr1	68166544	68166743		chr10	32048978	32049271
chr1	16833248	16833618		chr1	20820309	20820602		chr1	29651256	29651670		chr1	68199572	68199948		chr10	33260467	33260926
chr1	16839934	16840725		chr1	20834396	20834761		chr1	29676565	29676945		chr1	70017313	70017632		chr10	33269777	33270230
chr1	16840955	16841186		chr1	20846195	20846304		chr1	30161618	30161910		chr1	70032881	70033043		chr10	35310377	35310684
chr1	16845759	16846192		chr1	20901809	20901918		chr1	30601987	30602150		chr1	70508142	70508304		chr10	35415778	35416134
chr1	16858090	16858287		chr1	20960074	20960280		chr1	30657573	30657871		chr1	70671251	70671461		chr10	38691780	38692220
chr1	16866814	16867432		chr1	20987831	20988369		chr1	30663915	30664467		chr1	70820479	70820702		chr10	38881526	38882026
chr1	16871970	16872573		chr1	21022936	21023132		chr1	31181154	31181287		chr1	70876690	70877097		chr10	39107080	39107373
chr1	16891948	16892055		chr1	21023270	21023556		chr1	31190820	31191246		chr1	71141608	71141770		chr10	39121213	39121687
chr1	16892365	16892830		chr1	21023633	21023748		chr1	31191328	31191931		chr1	71546778	71547117		chr10	39128635	39128928
chr1	16893475	16893765		chr1	21044570	21044679		chr1	31204745	31204951		chr1	74663727	74663996		chr10	39140035	39140331
chr1	16918328	16918503		chr1	21059504	21060072		chr1	31229492	31229840		chr1	76138612	76138818		chr10	42356759	42357052
chr1	16928030	16928280		chr1	21113080	21113513		chr1	31241724	31242247		chr1	76190143	76190447		chr10	42360535	42360921
chr1	16928938	16929203		chr1	21113605	21114067		chr1	31251245	31251557		chr1	78149092	78149467		chr10	42364515	42364809
chr1	16939172	16939328		chr1	21285009	21285151		chr1	31274696	31274879		chr1	78225391	78225693		chr10	42384916	42385856
chr1	16939776	16940489		chr1	21291413	21291596		chr1	31296854	31297501		chr1	78245188	78245432		chr10	42395926	42396359
chr1	16947362	16947929		chr1	21348809	21349173		chr1	31327093	31327241		chr1	78444777	78445185		chr10	42398498	42398885
chr1	16951485	16951658		chr1	21354280	21354516		chr1	31345121	31345270		chr1	78470428	78470631		chr10	42399207	42399525
chr1	16970332	16970429		chr1	21384762	21384905		chr1	31384255	31384388		chr1	78557043	78557205		chr10	42400196	42400840
chr1	16970557	16971787		chr1	21417682	21417874		chr1	31392019	31392518		chr1	84384640	84384845		chr10	42527767	42528295
chr1	16978288	16978391		chr1	21492290	21492399		chr1	31486421	31486650		chr1	84569122	84569378		chr10	42529099	42529875
chr1	16983175	16983272		chr1	21502011	21502166		chr1	31501105	31501266		chr1	84907922	84908084		chr10	42534489	42534783
chr1	16985176	16985360		chr1	21503163	21503868		chr1	31538396	31538815		chr1	84971912	84972509		chr10	42544620	42545042
chr1	16985538	16985700		chr1	21521783	21521908		chr1	31557992	31558386		chr1	85039978	85040285		chr10	42545853	42546342
chr1	16992535	16992688		chr1	21571732	21571841		chr1	31573474	31573607		chr1	85086486	85086719		chr10	42596709	42597394
chr1	16992790	16993922		chr1	21581821	21581941		chr1	31627543	31627729		chr1	85164396	85164558		chr10	42597788	42598085
chr1	17001348	17001958		chr1	21588243	21588475		chr1	31628069	31628582		chr1	85248208	85248418		chr10	42599396	42600229
chr1	17004570	17004825		chr1	21596199	21596457		chr1	31635671	31635804		chr1	85410565	85410829		chr10	43048087	43048479
chr1	17007347	17007680		chr1	21596803	21596944		chr1	31643598	31644019		chr1	85742122	85742284		chr10	43133666	43133959
chr1	17013817	17014300		chr1	21621625	21621747		chr1	31654406	31654625		chr1	85773789	85774022		chr10	43277866	43278361
chr1	17029773	17029884		chr1	21646586	21646849		chr1	31769487	31770008		chr1	86173977	86174468		chr10	43892418	43892775
chr1	17033952	17034148		chr1	21651013	21651173		chr1	31920205	31920341		chr1	86901058	86901220		chr10	43913343	43913788
chr1	17034269	17034433		chr1	21661245	21661444		chr1	31944547	31944682		chr1	87170209	87170658		chr10	43931903	43932196
chr1	17036290	17036514		chr1	21671844	21672357		chr1	31956102	31956645		chr1	87221647	87221863		chr10	43950940	43951333
chr1	17044509	17044606		chr1	21695059	21695170		chr1	32014497	32014870		chr1	87230837	87231249		chr10	44144225	44144518
chr1	17053876	17053973		chr1	21697156	21697265		chr1	32059669	32059815		chr1	87240211	87240381		chr10	45965899	45966442
chr1	17058874	17059398		chr1	21716341	21716692		chr1	32110175	32110915		chr1	87254363	87254617		chr10	46222403	46222873
chr1	17066596	17067660		chr1	21724304	21724413		chr1	32181274	32181453		chr1	87379948	87380278		chr10	47395989	47396294
chr1	17067770	17067918		chr1	21780403	21780808		chr1	32211282	32211415		chr1	87457466	87457667		chr10	47655844	47656161
chr1	17074536	17074633		chr1	21781459	21781738		chr1	32247089	32247250		chr1	87901354	87901516		chr10	49714530	49714913
chr1	17074824	17075408		chr1	21835691	21835811		chr1	32253712	32253936		chr1	89149780	89149976		chr10	50746862	50747390
chr1	17077013	17077241		chr1	21900746	21900855		chr1	32254079	32254296		chr1	89357090	89357267		chr10	51565188	51565519
chr1	17177768	17177865		chr1	21913524	21913702		chr1	32281571	32281761		chr1	89458356	89458806		chr10	51623248	51623673
chr1	17185810	17185937		chr1	21934179	21934706		chr1	32292693	32292943		chr1	89989715	89990043		chr10	52086579	52086929
chr1	17188437	17188912		chr1	21945565	21945724		chr1	32332041	32332272		chr1	90098167	90098442		chr10	52337556	52337918
chr1	17193458	17194110		chr1	21958567	21959029		chr1	32354908	32355268		chr1	90167470	90167632		chr10	52499707	52500000
chr1	17200628	17200899		chr1	21965015	21965507		chr1	32403989	32404301		chr1	90228627	90228882		chr10	60144778	60145318
chr1	17217203	17217382		chr1	21974432	21974671		chr1	32409778	32410364		chr1	90270294	90270523		chr10	61889892	61890185
chr1	17222107	17223200		chr1	21978293	21978476		chr1	32421641	32421859		chr1	90286448	90286610		chr10	62059979	62060272
chr1	17231128	17232068		chr1	21985730	21985950		chr1	32423341	32423705		chr1	90361808	90362047		chr10	62738271	62738593
chr1	17240321	17240828		chr1	21995784	21995912		chr1	32429798	32430044		chr1	90368007	90368197		chr10	63525382	63525753
chr1	17248276	17248434		chr1	21996158	21996569		chr1	32479066	32479310		chr1	90460326	90460963		chr10	64576166	64576592
chr1	17278138	17278442		chr1	22002597	22003033		chr1	32479532	32479665		chr1	91277232	91277455		chr10	65028664	65029288
chr1	17287129	17287423		chr1	22013710	22013922		chr1	32532169	32532402		chr1	91439996	91440189		chr10	69523916	69524460
chr1	17338292	17338680		chr1	22014319	22014442		chr1	32538254	32539003		chr1	91487405	91487567		chr10	69834542	69834850
chr1	17380305	17381002		chr1	22076217	22076833		chr1	32573420	32573719		chr1	91487652	91487829		chr10	69834925	69835231
chr1	17386166	17386392		chr1	22091240	22091419		chr1	32593467	32593705		chr1	91852704	91853236		chr10	70231526	70231819
chr1	17402032	17402248		chr1	22094664	22095129		chr1	32599040	32599454		chr1	91869872	91870318		chr10	70286909	70287503
chr1	17445896	17445993		chr1	22108846	22108970		chr1	32645072	32645669		chr1	91966943	91967105		chr10	70302362	70302750
chr1	17452368	17452562		chr1	22109333	22109860		chr1	32687720	32688005		chr1	92021847	92022099		chr10	70480738	70481174
chr1	17487905	17488014		chr1	22110024	22110273		chr1	32701711	32701961		chr1	92171857	92172172		chr10	70883552	70884066
chr1	17563502	17563819		chr1	22117919	22118464		chr1	32757438	32757855		chr1	92198009	92198403		chr10	70939681	70940036
chr1	17600824	17600921		chr1	22192938	22193274		chr1	32782157	32782290		chr1	92270155	92270496		chr10	71930159	71930532
chr1	17634663	17634860		chr1	22213373	22213615		chr1	32816729	32817324		chr1	92545870	92546262		chr10	72091342	72091777
chr1	17675095	17675192		chr1	22223297	22223718		chr1	32856680	32856877		chr1	92764299	92764745		chr10	72141859	72142399
chr1	17732766	17733047		chr1	22231422	22231653		chr1	32859955	32860507		chr1	93010343	93010611		chr10	72318950	72319283
chr1	17746461	17746561		chr1	22233307	22233602		chr1	32866514	32866834		chr1	93250479	93250682		chr10	72427233	72427526
chr1	17758368	17758465		chr1	22243491	22243610		chr1	32879550	32879783		chr1	93250786	93251021		chr10	73398655	73399027
chr1	17764255	17764451		chr1	22251147	22251298		chr1	32914108	32914317		chr1	93270378	93270603		chr10	73506285	73506676
chr1	17766146	17766608		chr1	22263900	22264117		chr1	32936711	32936920		chr1	93297434	93297706		chr10	73557643	73557936
chr1	17802350	17802500		chr1	22269514	22269672		chr1	32966264	32966536		chr1	93324547	93324740		chr10	73610847	73611209
chr1	17803979	17804217		chr1	22290552	22290724		chr1	32986229	32986377		chr1	93544692	93544943		chr10	73620161	73620873
chr1	17814431	17814528		chr1	22301158	22301452		chr1	33006352	33006525		chr1	93645884	93646257		chr10	73808285	73808645
chr1	17815825	17815971		chr1	22307243	22307352		chr1	33115945	33116270		chr1	93811253	93811479		chr10	73975480	73975786
chr1	17820775	17820983		chr1	22331672	22331975		chr1	33116500	33116943		chr1	94032997	94033210		chr10	74068278	74068640
chr1	17828928	17829169		chr1	22345591	22346008		chr1	33160612	33160783		chr1	94129970	94130132		chr10	74114393	74114803
chr1	17895702	17895975		chr1	22351550	22352063		chr1	33160886	33161131		chr1	94220054	94220216		chr10	74385715	74386114
chr1	17923716	17923813		chr1	22352227	22352831		chr1	33168278	33168473		chr1	94313004	94313354		chr10	74436302	74436596
chr1	17980388	17980485		chr1	22366194	22366623		chr1	33177911	33178140		chr1	94374933	94375483		chr10	74855982	74856488
chr1	17988193	17988316		chr1	22375242	22375433		chr1	33182368	33182547		chr1	94511219	94511396		chr10	74927858	74928213
chr1	17988401	17988498		chr1	22378977	22379236		chr1	33187789	33187938		chr1	94883570	94883886		chr10	75012234	75012742
chr1	18427118	18427292		chr1	22379818	22380232		chr1	33190783	33191123		chr1	95538121	95538329		chr10	75173502	75174100
chr1	18561396	18561560		chr1	22402363	22402518		chr1	33207174	33207344		chr1	95538634	95538796		chr10	75255140	75256048
chr1	18626391	18626488		chr1	22432103	22432352		chr1	33219428	33219578		chr1	95645148	95645509		chr10	75277193	75277486
chr1	18650838	18651023		chr1	22447996	22448328		chr1	33219657	33219790		chr1	95699474	95699849		chr10	75385606	75386027
chr1	18742265	18742446		chr1	22612095	22612294		chr1	33223083	33223220		chr1	98386697	98386859		chr10	75489977	75490523
chr1	18779231	18779328		chr1	22623379	22623511		chr1	33282914	33283247		chr1	99870971	99871133		chr10	75503798	75504268
chr1	18857534	18857769		chr1	22643774	22644018		chr1	33283575	33283879		chr1	100065238	100065522		chr10	75532203	75532793
chr1	18902117	18902290		chr1	22668639	22668854		chr1	33352305	33352438		chr1	100274418	100274619		chr10	75757577	75757929
chr1	18906016	18906127		chr1	22691400	22691528		chr1	33358604	33358895		chr1	100315625	100315823		chr10	75781096	75781422
chr1	18924055	18924290		chr1	22743103	22743321		chr1	33399225	33399472		chr1	100435497	100435757		chr10	75910561	75911225
chr1	18970115	18970259		chr1	22747072	22747229		chr1	33405359	33405492		chr1	100503670	100503895		chr10	75936193	75936486
chr1	19007920	19008176		chr1	22755268	22755377		chr1	33430341	33430703		chr1	100598533	100598875		chr10	76585930	76586531
chr1	19133818	19134223		chr1	22778132	22779047		chr1	33446856	33447025		chr1	100715343	100715720		chr10	76995588	76995881
chr1	19147390	19147543		chr1	22814991	22815229		chr1	33454906	33455128		chr1	100731465	100731911		chr10	77054678	77054971
chr1	19181233	19181330		chr1	22968620	22968745		chr1	33458121	33458393		chr1	100816822	100817248		chr10	80063040	80063600
chr1	19201789	19201969		chr1	22992307	22992416		chr1	33475289	33475464		chr1	100828523	100828805		chr10	80828510	80828803
chr1	19210758	19210902		chr1	23000710	23000819		chr1	33502314	33502722		chr1	100905737	100905965		chr10	80853407	80853733
chr1	19229019	19229694		chr1	23031072	23031199		chr1	33520837	33521064		chr1	101251203	101251631		chr10	80938328	80938847
chr1	19233573	19233880		chr1	23066280	23066413		chr1	33546483	33546852		chr1	101281681	101281906		chr10	82218844	82219289
chr1	19235559	19235809		chr1	23107311	23107458		chr1	33761171	33761339		chr1	101361603	101361803		chr10	86053362	86053857
chr1	19239580	19239796		chr1	23188674	23188788		chr1	33812601	33812801		chr1	101491204	101491630		chr10	86087826	86088162
chr1	19253278	19253375		chr1	23256843	23257002		chr1	33814879	33815012		chr1	101537225	101537517		chr10	91461101	91461394
chr1	19283199	19283560		chr1	23290783	23290980		chr1	33827220	33827486		chr1	101584868	101585086		chr10	93683473	93684046
chr1	19329899	19330221		chr1	23302984	23303148		chr1	33833394	33833606		chr1	101593999	101594218		chr10	97890027	97890478
chr1	19337699	19337872		chr1	23345527	23346165		chr1	33840072	33840282		chr1	107599181	107599367		chr10	98561141	98561750
chr1	19407925	19408301		chr1	23355938	23356059		chr1	33862211	33862619		chr1	108112994	108113252		chr10	99292139	99292432
chr1	19478120	19478326		chr1	23425333	23425498		chr1	33896507	33896932		chr1	108113402	108113687		chr10	99424198	99424543
chr1	19506223	19506361		chr1	23429962	23430206		chr1	33937995	33938281		chr1	108559108	108559308		chr10	100019771	100020064
chr1	19506515	19506759		chr1	23437331	23437493		chr1	34090652	34090785		chr1	108622319	108622506		chr10	100083045	100083338
chr1	19536200	19536360		chr1	23441652	23441851		chr1	34098785	34098955		chr1	108742801	108743052		chr10	100220723	100221062
chr1	19536480	19537063		chr1	23445869	23446010		chr1	34479768	34479901		chr1	109076481	109076644		chr10	100538013	100538319
chr1	19567878	19568058		chr1	23494969	23495463		chr1	34844641	34844795		chr1	109112908	109113070		chr10	103113419	103113712
chr1	19577948	19578344		chr1	23670348	23670457		chr1	35252140	35252286		chr1	109159722	109159982		chr10	103124381	103124909
chr1	19587528	19587645		chr1	23670682	23671365		chr1	35309271	35309452		chr1	109224443	109224605		chr10	103892611	103892922
chr1	19588088	19588185		chr1	23694602	23695090		chr1	35311047	35311373		chr1	109246087	109246322		chr10	104261960	104262412
chr1	19626717	19627101		chr1	23695284	23695703		chr1	35318327	35318561		chr1	109289019	109289486		chr10	104614102	104614395
chr1	19638297	19638923		chr1	23696328	23696455		chr1	35325189	35325604		chr1	109373150	109373426		chr10	104677846	104678246
chr1	19639075	19639432		chr1	23711123	23711509		chr1	35331932	35332296		chr1	109419427	109419931		chr10	105264134	105264508
chr1	19651909	19652477		chr1	23716418	23716548		chr1	35450612	35450974		chr1	109455892	109456056		chr10	106014406	106014699
chr1	19668000	19668200		chr1	23720768	23720877		chr1	35497100	35497730		chr1	109505944	109506163		chr10	108782625	108782918
chr1	19717510	19717620		chr1	23730432	23730659		chr1	35544772	35545150		chr1	109584565	109584834		chr10	112064693	112064986
chr1	19717860	19718096		chr1	23744251	23744360		chr1	35658506	35658739		chr1	109618596	109618831		chr10	112201556	112201859
chr1	19732547	19732732		chr1	23805440	23805848		chr1	35658899	35659043		chr1	109633199	109633537		chr10	112431838	112432342
chr1	19734203	19734565		chr1	23810606	23811442		chr1	35667815	35668021		chr1	109642496	109642668		chr10	121485075	121485445
chr1	19763225	19763484		chr1	23823748	23823959		chr1	35734154	35734384		chr1	109723629	109723874		chr10	123733940	123734233
chr1	19786286	19786471		chr1	23854767	23854932		chr1	35744871	35745233		chr1	109756422	109756658		chr10	126277643	126277936
chr1	19794946	19795052		chr1	23857906	23858098		chr1	35896882	35897073		chr1	109797159	109797321		chr10	130397916	130398209
chr1	19795840	19796166		chr1	23866180	23866616		chr1	35916761	35917021		chr1	109825648	109826427		chr10	131908873	131909883
chr1	19803436	19803639		chr1	23881324	23881685		chr1	35965410	35965667		chr1	109932345	109932678		chr10	134133789	134134082
chr1	19805933	19806208		chr1	23885915	23886197		chr1	36022672	36023460		chr1	109940486	109940707		chr10	134350881	134351197
chr1	19811640	19811893		chr1	23888879	23889112		chr1	36107005	36107339		chr1	109969046	109969246		chr10	135462366	135463026
chr1	19811988	19812513		chr1	23923620	23923906		chr1	36183671	36183816		chr1	110026169	110026331		chr10	135499999	135501324
chr1	19814234	19814442		chr1	23954545	23954654		chr1	36184271	36184602		chr1	110026853	110027015		chr11	207365	207658
chr1	19835341	19835724		chr1	23961551	23961709		chr1	36234878	36235878		chr1	110036598	110036865		chr11	268893	269290
chr1	19860264	19860433		chr1	23963960	23964169		chr1	36253897	36254032		chr1	110091104	110091379		chr11	297688	297995
chr1	19908858	19908957		chr1	23984358	23984498		chr1	36347424	36347603		chr1	110163561	110163738		chr11	460359	460929
chr1	19923165	19923667		chr1	24018127	24018350		chr1	36352738	36352880		chr1	110183098	110183398		chr11	518801	519116
chr1	19923825	19923960		chr1	24045051	24045224		chr1	36359953	36360089		chr1	110198763	110199058		chr11	535761	536054
chr1	19977744	19977891		chr1	24069819	24069983		chr1	36395907	36396899		chr1	110268117	110268358		chr11	568473	568766
chr1	19980314	19980499		chr1	24070201	24070548		chr1	36408472	36408677		chr1	110407033	110407214		chr11	2421576	2421900
chr1	19986257	19986545		chr1	24098712	24098864		chr1	36554308	36554650		chr1	110438549	110438758		chr11	3078627	3078920
chr1	20003055	20003152		chr1	24104402	24104945		chr1	36600462	36600606		chr1	110444430	110444665		chr11	3190669	3191016
chr1	20042040	20042399		chr1	24116671	24116907		chr1	36614989	36615383		chr1	110460828	110461072		chr11	3443843	3444589
chr1	20078662	20078987		chr1	24117320	24117704		chr1	36616532	36616681		chr1	110527084	110527565		chr11	3465233	3465749
chr1	20088877	20088998		chr1	24126028	24126337		chr1	36621355	36621557		chr1	110546444	110546842		chr11	3663078	3663594
chr1	20126893	20126990		chr1	24127232	24127496		chr1	36626584	36626837		chr1	110576975	110577277		chr11	3675532	3675883
chr1	20137870	20138004		chr1	24137409	24137518		chr1	36653772	36653995		chr1	110600613	110600799		chr11	3818519	3819282
chr1	20187608	20187799		chr1	24143469	24143683		chr1	36689515	36690300		chr1	110630786	110630952		chr11	3987161	3987597
chr1	20196525	20196827		chr1	24151670	24152057		chr1	36713907	36714309		chr1	110880993	110881200		chr11	4115688	4116084
chr1	20204765	20204995		chr1	24164769	24164992		chr1	36772520	36772811		chr1	110950311	110950679		chr11	4629147	4629469
chr1	20208701	20209198		chr1	24194662	24194998		chr1	36786802	36787309		chr1	110976501	110976664		chr11	5296971	5297278
chr1	20244637	20244746		chr1	24234219	24234468		chr1	36839411	36839728		chr1	111422633	111422864		chr11	5831552	5831845
chr1	20301435	20301569		chr1	24275678	24275794		chr1	36840192	36840508		chr1	111433529	111433703		chr11	6256057	6256566
chr1	20334989	20335166		chr1	24285499	24286339		chr1	36851305	36851438		chr1	111459442	111459743		chr11	6411273	6411906
chr1	20427459	20427665		chr1	24306585	24307193		chr1	36851542	36851951		chr1	111506346	111506962		chr11	6502649	6503013
chr1	20451054	20451319		chr1	24345403	24345669		chr1	36852041	36852389		chr1	111682877	111683227		chr11	6633385	6633826
chr1	20478829	20479149		chr1	24373065	24373180		chr1	36863092	36863225		chr1	111889122	111889309		chr11	6704581	6704906
chr1	20492144	20492250		chr1	24397434	24397686		chr1	36863460	36863763		chr1	111991707	111992054		chr11	8710508	8710812
chr1	20511920	20512156		chr1	24439040	24439280		chr1	36877530	36877807		chr1	112050697	112050940		chr11	8932736	8933128
chr1	20512246	20512737		chr1	24476493	24476603		chr1	36886523	36886656		chr1	112162300	112162462		chr11	8985859	8986304
chr1	20512939	20513111		chr1	24476972	24477171		chr1	36914274	36914539		chr1	112162854	112163033		chr11	9010077	9010516
chr1	20514335	20514663		chr1	24637793	24637955		chr1	36929813	36930240		chr1	112203290	112203579		chr11	9385725	9386169
chr1	20521805	20521902		chr1	24648673	24649008		chr1	36958168	36958433		chr1	112282047	112282209		chr11	9482227	9482651
chr1	20523973	20524314		chr1	24691846	24691979		chr1	37169413	37169576		chr1	112298073	112298411		chr11	9573436	9573814
chr1	20525543	20525805		chr1	24711839	24711948		chr1	37290140	37290276		chr1	112879798	112879960		chr11	9587437	9587883
chr1	20538875	20539106		chr1	24717855	24717999		chr1	37920540	37920805		chr1	112933583	112933745		chr11	9594734	9595030
chr1	20539460	20539681		chr1	24718951	24719062		chr1	37939876	37940017		chr1	112938660	112938823		chr11	10529884	10531503
chr1	20635207	20635386		chr1	24739988	24740354		chr1	37940124	37940257		chr1	113162182	113162506		chr11	10562502	10563017
chr1	20688515	20688630		chr1	24742073	24742295		chr1	37945353	37945565		chr1	113217165	113217425		chr11	10757094	10757387
chr1	20703518	20703652		chr1	24743512	24743644		chr1	37980221	37980672		chr1	113243309	113243620		chr11	10772713	10773006
chr1	20767379	20767523		chr1	24745818	24746034		chr1	38019738	38020088		chr1	113247726	113248008		chr11	10920899	10921381
chr1	20799755	20799893		chr1	24765052	24765207		chr1	38061311	38061705		chr1	113249863	113250025		chr11	12222647	12223188
chr1	20812114	20812302		chr1	24807740	24807854		chr1	38077275	38077485		chr1	113258971	113259186		chr11	12599683	12599976
chr1	20820307	20820597		chr1	24828801	24828990		chr1	38156187	38156558		chr1	113446788	113447029		chr11	13011114	13011446
chr1	20834320	20834841		chr1	24829074	24829507		chr1	38157797	38158186		chr1	113498671	113499003		chr11	13229729	13230088
chr1	20846195	20846330		chr1	24878231	24878340		chr1	38261141	38261276		chr1	113601778	113602026		chr11	13689745	13690119
chr1	20848932	20849030		chr1	24961750	24961914		chr1	38274069	38274401		chr1	113615415	113616086		chr11	13894783	13895227
chr1	20901821	20901928		chr1	24969278	24969883		chr1	38276862	38277064		chr1	113684366	113684533		chr11	14521244	14521617
chr1	20960085	20960427		chr1	25010227	25010507		chr1	38325159	38325391		chr1	113932699	113932990		chr11	14541658	14542289
chr1	20966737	20966972		chr1	25020974	25021111		chr1	38325478	38325924		chr1	114301983	114302222		chr11	14913566	14913984
chr1	20987808	20988549		chr1	25022085	25022283		chr1	38388504	38388777		chr1	114347487	114347667		chr11	15671675	15671968
chr1	21022875	21023143		chr1	25022449	25022567		chr1	38397358	38397790		chr1	114354833	114355234		chr11	16759797	16760090
chr1	21023264	21023742		chr1	25031823	25032143		chr1	38412530	38412880		chr1	114361365	114361527		chr11	17099119	17099609
chr1	21044385	21044723		chr1	25054133	25054294		chr1	38455679	38456012		chr1	114402204	114402366		chr11	17229345	17229850
chr1	21059493	21060087		chr1	25062142	25062259		chr1	38465180	38465583		chr1	114414272	114414470		chr11	18548429	18548733
[truncated: 60,606 more rows]

## Sheet: Fig 3b. (ChIP)
GSM733651_K562_ChIP narrowPeaks				K562_ChIP narrowPeaks_20M_readsSampled				K562_ChIP narrowPeaks_10M_readsSampled				K562_ChIP narrowPeaks_5M_readsSampled				K562_ChIP narrowPeaks_2.5M_readsSampled				K562_ChIP narrowPeaks_1M_readsSampled				K562_ChIP narrowPeaks_500K_readsSampled
[truncated: 66,700 more rows]

[truncated: 5 more sheets: Fig 3b. (CnT), Fig 3b. (CnR), Fig 4b. , Fig 5a., Fig 5b. ]
